# Supplementary material for: The impact of alternative pricing methods for drugs in California Workers’ Compensation System: Fee-schedule pricing
Source: PLoS One. 2018 May 25;13(5):e0197449. doi: 10.1371/journal.pone.0197449 (PMC5969752; doi:10.1371/journal.pone.0197449)
Supplement: S1 Dataset — (XLSX) [file pone.0197449.s001.xlsx]

## Sheet: WC_Match+Unmatch_2011
WC vs. MC
	thera_code	Frequency_Matched	% of overall_Matched	Overall_Matched and Unmatched	% WC_MCMatched	WC_amt_paid (Matched)	MC_totPaid	WC-MC	% Change	Frequency_Unmatched	% of overall_Unmatched	% WC_MCUnmatched	WC_amt_paid (Unmatched)		1. Code: Z:\Fatema Turkistani\Regular Drugs\RD_DATA\b06_Pharma_RD_Price_2011			Turkistani\Regular	Drugs\RD_DATA\b06_Pharma_RD_Thera_overall
	1	171511	0.352263	174693	0.981785	23252604	23922181	-669577	0.97201	3182	0.358495	0.0182148	341514		2. Frequency_Matched: Number of NDC's Matched
	3	6817	0.0140013	6838	0.996929	330494	324312	6182	1.01906	21	0.00236593	0.00307107	278		3. % of overall_Matched: Number of NDC's Matched_Theraputic Class/ Number of NDC's Matched_Overall
	4	29496	0.0605813	29686	0.9936	3585152	3419816	165336	1.04835	190	0.021406	0.00640032	29008		4.Overall_Matched:Number of NDC's Overall (Matched and Unmatched)
	5	324	0.000665458	324	1	66844	68857	-2013	0.970765		0	0			5. % WC_Matched : % of NDC's Matched
	6	38201	0.0784603	38536	0.991307	4372989	4426380	-53391	0.987938	335	0.0377422	0.00869317	72364		6. WC_amt_paid (Matched): Amount paid by Worker Comp
	7	2109	0.00433164	2109	1	639876	658981	-19105	0.971008		0	0			7. MC_totPaid: Amount paid by Medi-Cal
	8	2670	0.00548386	2686	0.994043	315465	289450	26015	1.08988	16	0.00180261	0.00595681	6270		8. WC-MC: Difference between total paid by WC and MediCal
	9	450	0.000924247	450	1	281104	286889	-5785	0.979835		0	0			9. % Change: % of price paid by Worker Comp over the price paid by MediCal
	10	201	0.00041283	208	0.966346	9190	8150	1040	1.12761	7	0.000788644	0.0336538	101		10. Frequency_Unmatched: Number of NDC's Unmatched
	11	66143	0.13585	66910	0.988537	5350596	6225231	-874635	0.859502	767	0.0864128	0.0114632	80687		11.% of overall_Unmatched:Number of NDC's unmatched_Theraputic Class/Number of NDC's unmatched_Overall
	12	1408	0.00289187	1413	0.996461	650642	691147	-40505	0.941395	5	0.000563317	0.00353857	283		12.% WC_MCUnmatched: Number of NDC's Unmatched/Number of NDC's Overall (Matched and Unmatched)
	14	124	0.000254681	124	1	8566	8245	321	1.03893		0	0			13.WC_amt_paid (Unmatched): total amount paid by Worker Comp for Unmatched NDC's
	15	208	0.000427207	208	1	254107	262654	-8547	0.967459		0	0			14.Cell44B: Number of therapeutic classes included in our analysis
	16	82	0.000168418	83	0.987952	4666	4849	-183	0.96226	1	0.000112663	0.0120482	121		15.Cell 44C: Total Number of NDC's Matched
	17	508	0.00104337	510	0.996078	51848	47329	4519	1.09548	2	0.000225327	0.00392157	0		16.Cell 45C: Median Number of NDC's Matched/ therapeutic class
	18	4408	0.00905351	4500	0.979556	1697747	1752909	-55162	0.968531	92	0.010365	0.0204444	34150		17.Cell 46C: Average Number of NDC's Matched/ therapeutic class
	20	363	0.000745559	364	0.997253	338120	341217	-3097	0.990924	1	0.000112663	0.00274725	30		18.Cell 44E: Total Overall Number of NDC's (Matched and Unmatched)
	21	17231	0.0353904	17416	0.989378	359649	156201	203448	2.30248	185	0.0208427	0.0106224	3577		19.Cell 45E: Median Overall Number of NDC's (Matched and Unmatched)/ therapeutic class
	22	57	0.000117071	58	0.982759	1077	944	133	1.14089	1	0.000112663	0.0172414	8		20.Cell 46E: Average Overall Number of NDC's (Matched and Unmatched)/ therapeutic class
	23	2069	0.00424948	2159	0.958314	291248	296958	-5710	0.980772	90	0.0101397	0.041686	17372		21.Cell 44F: Actual % of NDC's Matched
	24	5679	0.011664	5698	0.996665	900100	1019346	-119246	0.883017	19	0.0021406	0.0033345	8541		22.Cell 45F: Median % of NDC's Matched/ therapeutic class
	25	32593	0.0669422	32904	0.990548	2388244	2315062	73182	1.03161	311	0.0350383	0.00945174	30097		23.Cell 46F: Ave % of NDC's Matched/ therapeutic class
	26	1769	0.00363332	1806	0.979513	819352	883215	-63863	0.927693	37	0.00416854	0.0204873	3687		24.Cell 44G: Total amount paid by WC for Matched NDC's
	27	99	0.000203334	123	0.804878	4317	3755	562	1.14967	24	0.00270392	0.195122	1284		25.Cell 45G:Median amount paid by WC for Matched NDC's/ therapeutic class
	28	735	0.0015096	786	0.935115	64174	59942	4232	1.0706	51	0.00574583	0.0648855	1318		26.Cell 46G:Average amount paid by WC for Matched NDC's/ therapeutic class
	29	37	7.59936e-05	37	1	24115	23268	847	1.0364		0	0			27.Cell 44H: Total amount paid by MediCal for Matched NDC's
	30	26752	0.0549454	27531	0.971705	2725584	2633617	91967	1.03492	779	0.0877648	0.0282954	52687		28.Cell 45H: Median amount paid by MediCal for Matched NDC's/ therapeutic class
	31	1542	0.00316709	3523	0.437695	219434	222491	-3057	0.98626	1981	0.223186	0.562305	431268		29.Cell 46H: Average amount paid by MediCal for Matched NDC's/ therapeutic class
	32	1219	0.00250368	1226	0.99429	309239	317767	-8528	0.973163	7	0.000788644	0.00570962	429		30.Cell 44I: Total difference of amount paid between WC and MediCal
	33	2	4.10776e-06	2	0	21	14	7	1.5		0	0			31.Cell 45I: Median difference of amount paid between WC and MediCal/ therapeutic class
	34														32.Cell 46I: Average difference of amount paid between WC and MediCal/ therapeutic class
	42	519	0.00106596	519	1	532339	547931	-15592	0.971544		0	0			33.Cell 44J:% of amount paid by WC over MediCal
	43	112	0.000230035	112	1	44478	46350	-1872	0.959612		0	0			34.Cell 45J: Median % of amount paid by WC over MediCal/ therapeutic class
	44	294	0.000603841	296	0.993243	112411	113412	-1001	0.991174	2	0.000225327	0.00675676	25		35.Cell 46J: Average % of amount paid by WC over MediCal/ therapeutic class
	45	2355	0.00483689	2361	0.997459	138522	142109	-3587	0.974759	6	0.00067598	0.0025413	300		36.Cell 44K: Total Number of NDC's Unmatched
	46	16	3.28621e-05	16	1	1109	1121	-12	0.989295		0	0			37.Cell 45K: Median Number of NDC's Unmatched/ therapeutic class
	47	4464	0.00916853	4533	0.984778	639294	665869	-26575	0.96009	69	0.00777377	0.0152217	21814		38.Cell 46K: Average Number of NDC's Unmatched/ therapeutic class
	48	19074	0.0391757	19249	0.990909	1663153	1491425	171728	1.11514	175	0.0197161	0.00909138	7117		39.Cell 44M: Actual % of NDC's Unmatched
	49	41262	0.0847473	41633	0.991089	2446625	2411718	34907	1.01447	371	0.0417981	0.0089112	24600		40.Cell 45M: Median % of NDC's Unmatched/ therapeutic class
	50	3980	0.00817445	4129	0.963914	127985	122857	5128	1.04174	149	0.0167868	0.0360862	3744		41.Cell 46M: Ave % of NDC's Unmatched/ therapeutic class
Total	40	486883		495759	0.982096	55022480	56213969	-1191489	0.978804	8876		0.0179039	1172674		42.Cell 44N: Total amount paid by WC for Unmatched NDC's
Median		1542		1806	0.991307	309239	289450	-1001	0.989295	51		0.00675676	3744		43.Cell 45N: Median amount paid by WC for Unmatched NDC's/ therapeutic class
Average		12484.2		12711.8	0.944413	1.41083e+06	1.44138e+06	-30551	1.05195	306.069		0.0299462	40437		44.Cell 46N: Average amount paid by WC for Unmatched NDC's/ therapeutic class
WC vs. AWP
	thera_code	Frequency_Matched	% of overall_Matched	Overall_Matched and Unmatched	% WC_AWPMatched	WC_amt_paid (Matched)	AWP_totPaid	WC-AWP	% Change	Frequency_Unmatched	% of overall_Unmatched	%WC_AWPUnmatched	WC_amt_paid (Unmatched)
	1	148202	0.3452	174693	0.848357	17321863	22026689	-4704826	0.786403	26491	0.398739	0.151643	6272255
	3	6278	0.0146231	6838	0.918105	296753	495551	-198798	0.598834	560	0.00842904	0.0818953	34019
	4	29206	0.0680282	29686	0.983831	3534785	6905833	-3371048	0.511855	480	0.00722489	0.0161692	79375
	5	219	0.000510107	324	0.675926	43615	53298	-9683	0.818323	105	0.00158044	0.324074	23229
	6	27551	0.0641733	38536	0.714942	2400593	3760882	-1360289	0.638306	10985	0.165345	0.285058	2044760
	7	1260	0.00293486	2109	0.59744	325594	405622	-80028	0.802703	849	0.012779	0.40256	314282
	8	2589	0.00603044	2686	0.963887	318676	816884	-498208	0.390112	97	0.00146003	0.0361132	3060
	9	382	0.000889775	450	0.848889	252014	396681	-144667	0.635306	68	0.00102353	0.151111	29091
	10	196	0.000456534	208	0.942308	7862	10063	-2201	0.781278	12	0.000180622	0.0576923	1429
	11	62832	0.146352	66910	0.939052	5045971	7990248	-2944277	0.631516	4078	0.0613815	0.0609475	385312
	12	1310	0.00305132	1413	0.927105	589547	720661	-131114	0.818064	103	0.00155034	0.0728946	61378
	14	92	0.000214291	124	0.741935	5402	6377	-975	0.847107	32	0.000481659	0.258065	3165
	15	147	0.0003424	208	0.706731	164260	200709	-36449	0.818399	61	0.000918163	0.293269	89846
	16	57	0.000132767	83	0.686747	3884	6396	-2512	0.607255	26	0.000391348	0.313253	903
	17	360	0.000838531	510	0.705882	44767	64653	-19886	0.69242	150	0.00225778	0.294118	7082
	18	4227	0.00984576	4500	0.939333	1615848	2023924	-408076	0.798374	273	0.00410916	0.0606667	116049
	20	298	0.000694118	364	0.818681	271522	319606	-48084	0.849552	66	0.000993422	0.181319	66628
	21	16961	0.0395065	17416	0.973875	328866	951821	-622955	0.345512	455	0.00684859	0.0261254	34359
	22	58	0.000135097	58	1	1084	1130	-46	0.959292		0	0
	23	1603	0.00373379	2159	0.742473	181361	261813	-80452	0.692712	556	0.00836883	0.257527	127260
	24	5153	0.0120026	5698	0.904352	732201	1008278	-276077	0.72619	545	0.00820326	0.0956476	176440
	25	29486	0.0686804	32904	0.896122	2220612	3421378	-1200766	0.64904	3418	0.0514472	0.103878	197729
	26	1454	0.00338674	1806	0.805094	729786	890699	-160913	0.819341	352	0.00529825	0.194906	93252
	27	60	0.000139755	123	0.487805	3486	3723	-237	0.936342	63	0.000948267	0.512195	2115
	28	449	0.00104584	786	0.571247	45132	54021	-8889	0.835453	337	0.00507247	0.428753	20360
	29	33	7.68654e-05	37	0.891892	13825	16374	-2549	0.844326	4	6.02074e-05	0.108108	10290
	30	24133	0.0562119	27531	0.876575	2517275	3520668	-1003393	0.714999	3398	0.0511462	0.123425	260996
	31	3381	0.00787521	3523	0.959693	638535	797852	-159317	0.800318	142	0.00213736	0.0403066	12167
	32	817	0.001903	1226	0.666395	256356	310008	-53652	0.826933	409	0.00615621	0.333605	53312
	33	2	4.65851e-06	2	1	21	17	4	1.23529		0	0
	34
	42	380	0.000885117	519	0.732177	285035	427082	-142047	0.667401	139	0.00209221	0.267823	247304
	43	64	0.000149072	112	0.571429	17211	21398	-4187	0.804328	48	0.000722489	0.428571	27267
	44	229	0.000533399	296	0.773649	101854	109405	-7551	0.930981	67	0.00100847	0.226351	10582
	45	1678	0.00390849	2361	0.710716	118740	154131	-35391	0.770384	683	0.0102804	0.289284	20082
	46	14	3.26096e-05	16	0.875	962	1133	-171	0.849073	2	3.01037e-05	0.125	146
	47	3668	0.0085437	4533	0.809177	538045	647707	-109662	0.830692	865	0.0130199	0.190823	123063
	48	18156	0.0422899	19249	0.943218	1503600	2880918	-1377318	0.521917	1093	0.0164517	0.0567822	166669
	49	33033	0.0769422	41633	0.793433	1853888	3658614	-1804726	0.506719	8600	0.129446	0.206567	617337
	50	3304	0.00769586	4129	0.800194	88887	114554	-25667	0.77594	825	0.0124178	0.199806	42842
Total	40	429322		495759	0.865989	44419718	65456801	-21037083	0.678611	66437		0.134011	11775435
Median		1310		1806	0.818681	271522	396681	-80452	0.786403	337		0.181319	53312
Average		11008.3		12711.8	0.81394	1.13897e+06	1.67838e+06	-539412	0.745359	1795.59		0.18606	318255
WC vs. WAC
	thera_code	Frequency_Matched	% of overall_Matched	Overall_Matched and Unmatched	% WC_WACMatched	WC_amt_paid (Matched)	WAC_totPaid	WC-WAC	% Change	Frequency_Unmatched	% of overall_Unmatched	%WC_WACUnmatched	WC_amt_paid (Unmatched)
	1	76435	0.263724	174693	0.437539	13921771	12977316	944455	1.07278	98258	0.477143	0.562461	9672347
	3	4131	0.0142532	6838	0.604124	250992	212137	38855	1.18316	2707	0.0131452	0.395876	79779
	4	22435	0.0774077	29686	0.755743	2961682	3135497	-173815	0.944565	7251	0.035211	0.244257	652478
	5	128	0.00044164	324	0.395062	25603	17102	8501	1.49708	196	0.00095178	0.604938	41241
	6	19032	0.0656663	38536	0.493876	1946056	1637083	308973	1.18873	19504	0.0947118	0.506124	2499298
	7	1177	0.00406102	2109	0.558084	291205	295413	-4208	0.985756	932	0.00452581	0.441916	348671
	8	1789	0.00617261	2686	0.666046	197004	112702	84302	1.74801	897	0.00435585	0.333954	124731
	9	208	0.000717665	450	0.462222	238437	236246	2191	1.00927	242	0.00117516	0.537778	42667
	10	129	0.00044509	208	0.620192	6994	6198	796	1.12843	79	0.000383626	0.379808	2296
	11	50351	0.173727	66910	0.752518	4481634	4775530	-293896	0.938458	16559	0.0804108	0.247482	949650
	12	1269	0.00437844	1413	0.898089	573742	484839	88903	1.18337	144	0.000699267	0.101911	77182
	14	42	0.000144913	124	0.33871	4205	3282	923	1.28123	82	0.000398194	0.66129	4361
	15	102	0.000351932	208	0.490385	156371	157571	-1200	0.992384	106	0.000514738	0.509615	97736
	16	57	0.000196668	83	0.686747	3884	3028	856	1.28269	26	0.000126256	0.313253	903
	17	249	0.000859127	510	0.488235	37704	19866	17838	1.89792	261	0.00126742	0.511765	14144
	18	3758	0.0129663	4500	0.835111	1553075	1543238	9837	1.00637	742	0.00360317	0.164889	178822
	20	290	0.00100059	364	0.796703	269522	268853	669	1.00249	74	0.000359345	0.203297	68628
	21	14054	0.0484907	17416	0.806959	279272	190426	88846	1.46656	3362	0.0163259	0.193041	83953
	22	3	1.03509e-05	58	0.0517241	40	14	26	2.85714	55	0.000267081	0.948276	1044
	23	1312	0.00452681	2159	0.607689	159578	155093	4485	1.02892	847	0.00411305	0.392311	149043
	24	4537	0.0156541	5698	0.796244	725634	803607	-77973	0.902971	1161	0.00563784	0.203756	183007
	25	23472	0.0809857	32904	0.713348	2048329	1895019	153310	1.0809	9432	0.045802	0.286652	370012
	26	1290	0.0044509	1806	0.714286	719575	725189	-5614	0.992259	516	0.00250571	0.285714	103464
	27	59	0.000203568	123	0.479675	3440	2986	454	1.15204	64	0.000310785	0.520325	2162
	28	365	0.00125936	786	0.464377	31228	28098	3130	1.1114	421	0.00204438	0.535623	34264
	29	30	0.000103509	37	0.810811	13635	13476	159	1.0118	7	3.39921e-05	0.189189	10480
	30	17783	0.0613569	27531	0.645926	1878318	1311136	567182	1.43259	9748	0.0473365	0.354074	899954
	31	3243	0.0111894	3523	0.920522	605411	603003	2408	1.00399	280	0.00135969	0.0794777	45291
	32	796	0.00274645	1226	0.649266	251477	249787	1690	1.00677	430	0.00208809	0.350734	58191
	33	1	3.45031e-06	2	0.5	12	8	4	1.5	1	4.85602e-06	0.5	9
	34
	42	320	0.0011041	519	0.61657	271792	290553	-18761	0.93543	199	0.000966348	0.38343	260547
	43	33	0.00011386	112	0.294643	16270	14958	1312	1.08771	79	0.000383626	0.705357	28208
	44	180	0.000621056	296	0.608108	99606	95461	4145	1.04342	116	0.000563298	0.391892	12830
	45	1714	0.00591383	2361	0.725964	116104	112928	3176	1.02812	647	0.00314184	0.274036	22718
	46	10	3.45031e-05	16	0.625	882	859	23	1.02678	6	2.91361e-05	0.375	226
	47	3316	0.0114412	4533	0.731524	500504	482599	17905	1.0371	1217	0.00590978	0.268476	160604
	48	12156	0.041942	19249	0.631513	1246688	1151235	95453	1.08291	7093	0.0344437	0.368487	423581
	49	21091	0.0727705	41633	0.506593	950857	901755	49102	1.05445	20542	0.0997523	0.493407	1520368
	50	2482	0.00856367	4129	0.601114	50998	38975	12023	1.30848	1647	0.00799786	0.398886	80731
Total	40	289829		495759	0.584617	36889531	34953066	1936465	1.0554	205930		0.415383	19305621
Median		1269		1806	0.620192	250992	212137	2408	1.07278	430		0.379808	79779
Average		7431.51		12711.8	0.609775	945885	896232	49652.9	1.19217	5280.26		0.390225	495016
WC vs. FUL
	thera_code	Frequency_Matched	% of overall_Matched	Overall_Matched and Unmatched	% WC_FULMatched	WC_amt_paid (Matched)	FUL_totPaid	WC-FUL	% Change	Frequency_Unmatched	% of overall_Unmatched	%WC_FULUnmatched	WC_amt_paid (Unmatched)
	1	112387	0.315351	174693	0.64334	11555806	5423169	6132637	2.13082	62306	0.447048	0.35666	12038312
	3	6064	0.0170152	6838	0.886809	229776	63379	166397	3.62543	774	0.00555348	0.113191	100996
	4	18103	0.0507959	29686	0.609816	1239178	347120	892058	3.56988	11583	0.0831085	0.390184	2374982
	5	295	0.000827752	324	0.910494	61370	7126	54244	8.61212	29	0.000208076	0.0895062	5474
	6	33196	0.0931459	38536	0.861428	3562442	384093	3178349	9.27495	5340	0.0383147	0.138572	882912
	7	286	0.000802498	2109	0.135609	94622	53805	40817	1.75861	1823	0.0130801	0.864391	545254
	8	2142	0.00601032	2686	0.797468	295086	53591	241495	5.50626	544	0.00390322	0.202532	26649
	9	178	0.000499457	450	0.395556	35220	17820	17400	1.97643	272	0.00195161	0.604444	245885
	10	159	0.000446144	208	0.764423	2014	1666	348	1.20888	49	0.000351577	0.235577	7277
	11	55261	0.155059	66910	0.8259	3274801	1200368	2074433	2.72816	11649	0.0835821	0.1741	2156483
	12	713	0.00200063	1413	0.5046	279583	18777	260806	14.8897	700	0.00502253	0.4954	371341
	14	119	0.000333907	124	0.959677	7761	3412	4349	2.27462	5	3.58752e-05	0.0403226	805
	15	146	0.000409667	208	0.701923	96316	68173	28143	1.41282	62	0.000444853	0.298077	157791
	16	68	0.000190804	83	0.819277	3616	7183	-3567	0.503411	15	0.000107626	0.180723	1171
	17	437	0.0012262	510	0.856863	38413	13495	24918	2.84646	73	0.000523778	0.143137	13435
	18	3936	0.0110442	4500	0.874667	1524804	690213	834591	2.20918	564	0.00404672	0.125333	207093
	20	143	0.000401249	364	0.392857	100549	108311	-7762	0.928336	221	0.00158568	0.607143	237601
	21	16420	0.0460735	17416	0.942811	316960	65236	251724	4.85867	996	0.00714634	0.0571888	46265
	22	53	0.000148715	58	0.913793	984	932	52	1.05579	5	3.58752e-05	0.0862069	101
	23	1112	0.0031202	2159	0.515053	100464	9687	90777	10.371	1047	0.00751227	0.484947	208156
	24	3769	0.0105756	5698	0.66146	520039	27685	492354	18.7841	1929	0.0138407	0.33854	388602
	25	26835	0.0752974	32904	0.815554	1647966	433201	1214765	3.80416	6069	0.0435453	0.184446	770375
	26	1114	0.00312582	1806	0.616833	638533	139413	499120	4.58015	692	0.00496513	0.383167	184505
	27	11	3.08653e-05	123	0.0894309	2611	1868	743	1.39775	112	0.000803605	0.910569	2990
	28	4	1.12238e-05	786	0.00508906	535	927	-392	0.577131	782	0.00561088	0.994911	64958
	29		0	37	0					37	0.000265477	1	24115
	30	15189	0.0426194	27531	0.551705	2282189	516235	1765954	4.42083	12342	0.0885544	0.448295	496083
	31	1091	0.00306128	3523	0.309679	150019	51343	98676	2.9219	2432	0.0174497	0.690321	500683
	32	288	0.00080811	1226	0.23491	93581	61796	31785	1.51435	938	0.00673019	0.76509	216087
	33	1	2.80594e-06	2	0.5	12	4	8	3	1	7.17504e-06	0.5	9
	34
	42	323	0.000906318	519	0.622351	119184	63071	56113	1.88968	196	0.00140631	0.377649	413155
	43	45	0.000126267	112	0.401786	5094	3419	1675	1.48991	67	0.000480728	0.598214	39383
	44	187	0.00052471	296	0.631757	14439	4417	10022	3.26896	109	0.00078208	0.368243	97997
	45	803	0.00225317	2361	0.34011	21126	11612	9514	1.81932	1558	0.0111787	0.65989	117697
	46	2	5.61188e-06	16	0.125	53	36	17	1.47222	14	0.000100451	0.875	1055
	47	326	0.000914736	4533	0.0719171	20342	4039	16303	5.0364	4207	0.0301854	0.928083	640766
	48	17651	0.0495276	19249	0.916983	1534409	353393	1181016	4.34193	1598	0.0114657	0.0830173	135861
	49	36943	0.10366	41633	0.887349	1219023	672933	546090	1.81151	4690	0.0336509	0.112651	1252203
	50	587	0.00164709	4129	0.142165	7448	2736	4712	2.72222	3542	0.025414	0.857835	124280
Total	40	356387		495759	0.718871	31096368	10885684	20210684	2.85663	139372		0.281129	25098787
Median		512		1806	0.622351	98390	39514	47530.5	2.72519	700		0.377649	157791
Average		9378.61		12711.8	0.570165	818325	286465	531860	3.85774	3573.64		0.429835	643559
WC vs. DP
	thera_code	Frequency_Matched	% of overall_Matched	Overall_Matched and Unmatched	% WC_DPMatched	WC_amt_paid (Matched)	DP_totPaid	WC-DP	% Change	Frequency_Unmatched	% of overall_Unmatched	%WC_DPUnmatched	WC_amt_paid (Unmatched)
	1	14041	0.186109	174693	0.0803753	484096	244710	239386	1.97824	160652	0.382219	0.919625	23110022
	3	1262	0.0167274	6838	0.184557	73656	49566	24090	1.48602	5576	0.0132663	0.815443	257116
	4	11331	0.150189	29686	0.381695	2295345	2274933	20412	1.00897	18355	0.0436697	0.618305	1318815
	5	31	0.000410895	324	0.095679	10608	0	10608	1	293	0.000697098	0.904321	56236
	6	6866	0.0910067	38536	0.178171	1105875	1061679	44196	1.04163	31670	0.0753484	0.821829	3339478
	7	66	0.000874809	2109	0.0312945	27447	8897	18550	3.08497	2043	0.00486065	0.968706	612429
	8	477	0.00632249	2686	0.177587	26550	17312	9238	1.53362	2209	0.00525559	0.822413	295185
	9	71	0.000941083	450	0.157778	144717	147063	-2346	0.984048	379	0.000901707	0.842222	136387
	10	7	9.27828e-05	208	0.0336538	95	9	86	10.5556	201	0.000478214	0.966346	9196
	11	14042	0.186122	66910	0.209864	2405459	2307088	98371	1.04264	52868	0.125782	0.790136	3025825
	12	512	0.0067864	1413	0.36235	217044	217329	-285	0.998689	901	0.00214364	0.63765	433881
	14	1	1.32547e-05	124	0.00806452	5	0	5	1	123	0.000292638	0.991935	8561
	15	62	0.000821791	208	0.298077	80929	81281	-352	0.995669	146	0.000347359	0.701923	173177
	16	4	5.30188e-05	83	0.0481928	844	304	540	2.77632	79	0.000187955	0.951807	3944
	17	24	0.000318113	510	0.0470588	1334	4	1330	333.5	486	0.00115628	0.952941	50515
	18	1754	0.0232487	4500	0.389778	1006453	1010003	-3550	0.996485	2746	0.00653321	0.610222	725444
	20	56	0.000742263	364	0.153846	33872	30606	3266	1.10671	308	0.000732785	0.846154	304278
	21	904	0.0119822	17416	0.0519063	82662	25221	57441	3.27751	16512	0.0392849	0.948094	280563
	22	28	0.000371131	58	0.482759	371	0	371	1	30	7.13752e-05	0.517241	714
	23	502	0.00665385	2159	0.232515	61409	55917	5492	1.09822	1657	0.00394229	0.767485	247211
	24	2386	0.0316257	5698	0.418743	455366	444507	10859	1.02443	3312	0.00787982	0.581257	453275
	25	5791	0.0767579	32904	0.175997	825155	794752	30403	1.03825	27113	0.0645065	0.824003	1593186
	26	71	0.000941083	1806	0.0393134	11980	10598	1382	1.1304	1735	0.00412787	0.960687	811058
	27	18	0.000238584	123	0.146341	283	171	112	1.65497	105	0.000249813	0.853659	5319
	28	87	0.00115316	786	0.110687	8880	1167	7713	7.60925	699	0.00166304	0.889313	56612
	29	15	0.00019882	37	0.405405	3162	3314	-152	0.954134	22	5.23418e-05	0.594595	20953
	30	2692	0.0356816	27531	0.0977807	90077	45332	44745	1.98705	24839	0.0590963	0.902219	2688194
	31	2339	0.0310027	3523	0.663923	487235	490220	-2985	0.993911	1184	0.00281694	0.336077	163467
	32	508	0.00673338	1226	0.414356	210885	151865	59020	1.38863	718	0.00170825	0.585644	98783
	33	1	1.32547e-05	2	0.5	9	0	9	1	1	2.37917e-06	0.5	12
	34
	42	30	0.000397641	519	0.0578035	101167	101975	-808	0.992076	489	0.00116342	0.942197	431172
	43	1	1.32547e-05	112	0.00892857	986	949	37	1.03899	111	0.000264088	0.991071	43492
	44	45	0.000596461	296	0.152027	85520	85029	491	1.00577	251	0.000597173	0.847973	26916
	45	1077	0.0142753	2361	0.456163	51039	24824	26215	2.05603	1284	0.00305486	0.543837	87784
	46	8	0.000106038	16	0.5	829	40	789	20.725	8	1.90334e-05	0.5	280
	47	840	0.0111339	4533	0.185308	98269	95130	3139	1.033	3693	0.00878629	0.814692	562839
	48	620	0.00821791	19249	0.0322095	13459	7027	6432	1.91533	18629	0.0443216	0.967791	1656810
	49	6511	0.0863013	41633	0.15639	408076	201511	206565	2.02508	35122	0.0835613	0.84361	2063149
	50	364	0.00482471	4129	0.0881569	13361	19236	-5875	0.694583	3765	0.00895759	0.911843	118368
Total	40	75445		495759	0.152181	10924509	10009569	914940	1.09141	420314		0.847819	45270646
Median		364		1806	0.157778	61409	30606	3139	1.04264	1184		0.842222	247211
Average		1934.49		12711.8	0.210634	280116	256656	23460	10.788	10777.3		0.789366	1.16079e+06
WC vs. NADAC
	thera_code	Frequency_Matched	% of overall_Matched	Overall_Matched and Unmatched	% WC_NADACMatched	WC_amt_paid (Matched)	NADAC_totPaid	WC-NADAC	% Change	Frequency_Unmatched	% of overall_Unmatched	%WC_NADACUnmatched	WC_amt_paid (Unmatched)
	1	166537	0.354501	174693	0.953312	21497396	14926777	6570619	1.44019	8156	0.313934	0.0466876	2096722
	3	6681	0.0142216	6838	0.97704	316567	215209	101358	1.47097	157	0.00604311	0.0229599	14205
	4	28886	0.0614885	29686	0.973051	3447677	2871735	575942	1.20056	800	0.0307929	0.0269487	166483
	5	296	0.000630084	324	0.91358	61527	39140	22387	1.57197	28	0.00107775	0.0864198	5317
	6	37719	0.0802909	38536	0.978799	4232374	3990739	241635	1.06055	817	0.0314473	0.021201	212979
	7	2037	0.00433608	2109	0.965861	600131	627880	-27749	0.955805	72	0.00277136	0.0341394	39745
	8	2589	0.0055111	2686	0.963887	268475	55196	213279	4.86403	97	0.00373364	0.0361132	53260
	9	399	0.000849336	450	0.886667	186923	143021	43902	1.30696	51	0.00196305	0.113333	94181
	10	199	0.000423603	208	0.956731	9165	7342	1823	1.2483	9	0.00034642	0.0432692	126
	11	63102	0.134323	66910	0.943088	4362962	3692037	670925	1.18172	3808	0.146574	0.0569123	1068322
	12	1387	0.00295245	1413	0.981599	644340	578860	65480	1.11312	26	0.00100077	0.0184006	6584
	14	119	0.000253311	124	0.959677	7761	4153	3608	1.86877	5	0.000192456	0.0403226	805
	15	176	0.000374644	208	0.846154	164630	169028	-4398	0.973981	32	0.00123172	0.153846	89477
	16	81	0.000172422	83	0.975904	4032	3568	464	1.13004	2	7.69823e-05	0.0240964	755
	17	446	0.000949383	510	0.87451	41691	21029	20662	1.98255	64	0.00246343	0.12549	10158
	18	4327	0.00921071	4500	0.961556	1677773	1673765	4008	1.00239	173	0.00665897	0.0384444	54124
	20	349	0.000742903	364	0.958791	330690	327508	3182	1.00972	15	0.000577367	0.0412088	7460
	21	16618	0.0353741	17416	0.95418	283177	103572	179605	2.73411	798	0.0307159	0.0458199	80048
	22	57	0.000121334	58	0.982759	1077	395	682	2.72658	1	3.84911e-05	0.0172414	8
	23	2054	0.00437227	2159	0.951366	288017	309234	-21217	0.931389	105	0.00404157	0.0486336	20604
	24	5593	0.0119056	5698	0.981572	874228	849606	24622	1.02898	105	0.00404157	0.0184275	34413
	25	32128	0.0683896	32904	0.976416	2350496	2022712	327784	1.16205	776	0.0298691	0.0235838	67845
	26	1718	0.00365704	1806	0.951274	816263	1206555	-390292	0.676524	88	0.00338722	0.0487265	6776
	27	50	0.000106433	123	0.406504	3174	3267	-93	0.971534	73	0.00280985	0.593496	2427
	28	217	0.000461919	786	0.276081	23454	22495	959	1.04263	569	0.0219015	0.723919	42038
	29	31	6.59885e-05	37	0.837838	13884	14562	-678	0.95344	6	0.000230947	0.162162	10231
	30	24336	0.0518031	27531	0.883949	2640121	1237420	1402701	2.13357	3195	0.122979	0.116051	138150
	31	3401	0.00723957	3523	0.96537	619405	631517	-12112	0.980821	122	0.00469592	0.0346296	31298
	32	974	0.00207332	1226	0.794454	200903	198317	2586	1.01304	252	0.00969977	0.205546	108765
	33	1	2.12866e-06	2	0.5	12	7	5	1.71429	1	3.84911e-05	0.5	9
	34
	42	494	0.00105156	519	0.95183	455615	456424	-809	0.998228	25	0.000962279	0.0481696	76724
	43	103	0.000219252	112	0.919643	35977	32907	3070	1.09329	9	0.00034642	0.0803571	8501
	44	270	0.000574738	296	0.912162	46691	41130	5561	1.13521	26	0.00100077	0.0878378	65745
	45	2305	0.00490656	2361	0.976281	134184	132348	1836	1.01387	56	0.0021555	0.0237188	4638
	46	12	2.55439e-05	16	0.75	948	935	13	1.0139	4	0.000153965	0.25	161
	47	4174	0.00888503	4533	0.920803	557244	546249	10995	1.02013	359	0.0138183	0.079197	103864
	48	18823	0.0400678	19249	0.977869	1626541	1268648	357893	1.28211	426	0.0163972	0.022131	43729
	49	39380	0.0838267	41633	0.945884	1917841	1661128	256713	1.15454	2253	0.0867206	0.0541157	553385
	50	1710	0.00364001	4129	0.414144	31525	17699	13826	1.78117	2419	0.0931101	0.585856	100204
Total	40	469779		495759	0.947596	50774891	40104114	10670777	1.26608	25980		0.0524045	5420266
Median		1710		1806	0.95183	283177	198317	4008	1.13004	88		0.0481696	39745
Average		12045.6		12711.8	0.879502	1.30192e+06	1.02831e+06	273610	1.38315	666.154		0.120498	138981
Overall Table
	% WC_Matched	WC_amt_paid (Matched)	totPaid	WC-totPaid	% Change	% Unmatched	WC_amt_paid (Unmatched)
MC	0.982096	55022480	56213969	-1191489	0.978804	0.0179039	1172674	-0.0211956	WC = MC - 2.12%
AWP	0.865989	44419718	65456801	-21037083	0.678611	0.134011	11775435	-0.321389	WC = AWP - 32.14%
WAC	0.584617	36889531	34953066	1936465	1.0554	0.415383	19305621	0.0554019	WC = WAC + 5.54%
FUL	0.718871	31096368	10885684	23542460	2.85663	0.281129	25098787	2.1627	WC = FUL + 216.27%
DP	0.152181	10924509	10009569	914940	1.09141	0.847819	45270646	0.0914065	WC = DP + 9.14%
NADAC	0.947596	50774891	40104114	10670777	1.26608	0.0524045	5420266	0.266077	WC = NADAC + 26.61%
WC vs. Different price technique (MC, AWP, WAC, FUL, and NADAC)
	thera_code	Frequency_Matched	% of overall_Matched	Overall_Matched and Unmatched	% WC_Matched	WC_amt_paid (Matched)	MC_totPaid	AWP_totPaid	WAC_totPaid	FUL_totPaid	NADAC_totPaid	WC-MC	WC-AWP	WC-WAC	WC-FUL	WC-NADAC	WC_MC% Change	WC_AWP% Change	WC_WAC% Change	WC_FUL% Change	WC_NADAC% Change	Frequency_Unmatched	% of overall_Unmatched	%WC_Unmatched	WC_amt_paid (Unmatched)
	1	51185	0.244977	174693	0.293	6323811	6272239	8167433	5434048	3235792	4086004	51572	-1843622	889763	3088019	2237807	1.00822	0.774272	1.16374	1.95433	1.54768	123508	0.43061	0.707	17270307
	3	3588	0.0171726	6838	0.524715	179715	175689	292231	144874	48064	115349	4026	-112516	34841	131651	64366	1.02292	0.614976	1.24049	3.73908	1.55801	3250	0.0113311	0.475285	151057
	4	11108	0.0531641	29686	0.374183	688140	350374	2154934	770373	184843	426891	337766	-1466794	-82233	503297	261249	1.96402	0.319332	0.893256	3.72284	1.61198	18578	0.0647721	0.625817	2926021
	5	127	0.000607836	324	0.391975	25446	25537	30804	16946	5926	18127	-91	-5358	8500	19520	7319	0.996437	0.826062	1.50159	4.29396	1.40376	197	0.00068684	0.608025	41398
	6	15519	0.0742756	38536	0.402714	1429615	1336724	2244851	1193823	172738	1228753	92891	-815236	235792	1256877	200862	1.06949	0.636842	1.19751	8.2762	1.16347	23017	0.0802487	0.597286	3015739
	7	41	0.00019623	2109	0.0194405	16778	18908	23104	13742	7092	8747	-2130	-6326	3036	9686	8031	0.887349	0.726195	1.22093	2.36576	1.91814	2068	0.00721007	0.98056	623097
	8	1370	0.00655697	2686	0.510052	125781	130239	391396	53619	21348	20667	-4458	-265615	72162	104433	105114	0.965771	0.321365	2.34583	5.89193	6.08608	1316	0.00458823	0.489948	195955
	9	38	0.000181872	450	0.0844444	13909	14280	23278	14292	4103	10706	-371	-9369	-383	9806	3203	0.97402	0.597517	0.973202	3.38996	1.29918	412	0.00143644	0.915556	267195
	10	91	0.000435536	208	0.4375	1111	585	1928	413	1023	177	526	-817	698	88	934	1.89915	0.576245	2.69007	1.08602	6.27684	117	0.00040792	0.5625	8179
	11	41438	0.198327	66910	0.61931	2875346	2737444	4089877	2536381	988243	2444703	137902	-1214531	338965	1887103	430643	1.05038	0.70304	1.13364	2.90955	1.17615	25472	0.088808	0.38069	2555937
	12	693	0.00331677	1413	0.490446	274791	286169	337239	183295	18247	184415	-11378	-62448	91496	256544	90376	0.96024	0.814826	1.49917	15.0595	1.49007	720	0.00251028	0.509554	376134
	14	41	0.00019623	124	0.330645	3753	3697	4467	2854	1750	2012	56	-714	899	2003	1741	1.01515	0.840161	1.315	2.14457	1.86531	83	0.000289379	0.669355	4813
	15	63	0.000301525	208	0.302885	71889	75317	86637	71779	53073	73871	-3428	-14748	110	18816	-1982	0.954486	0.829772	1.00153	1.35453	0.973169	145	0.000505542	0.697115	182218
	16	42	0.000201017	83	0.506024	2713	2560	5255	2426	5223	2049	153	-2542	287	-2510	664	1.05977	0.51627	1.1183	0.519433	1.32406	41	0.000142946	0.493976	2074
	17	183	0.000875858	510	0.358824	22533	22962	32456	7494	9409	7774	-429	-9923	15039	13124	14759	0.981317	0.694263	3.00681	2.39483	2.89851	327	0.00114008	0.641176	29316
	18	3284	0.0157176	4500	0.729778	1390997	1438055	1710639	1380661	654797	1408353	-47058	-319642	10336	736200	-17356	0.967277	0.813145	1.00749	2.12432	0.987676	1216	0.00423958	0.270222	340900
	20	114	0.000545616	364	0.313187	63757	63188	81958	62710	62321	63225	569	-18201	1047	1436	532	1.009	0.777923	1.0167	1.02304	1.00841	250	0.000871624	0.686813	274393
	21	13395	0.0641099	17416	0.76912	199900	94562	644764	97272	49751	52163	105338	-444864	102628	150149	147737	2.11396	0.310036	2.05506	4.01801	3.83222	4021	0.0140192	0.23088	163325
	22	3	1.43583e-05	58	0.0517241	40	18	22	14	5	7	22	18	26	35	33	2.22222	1.81818	2.85714	8	5.71429	55	0.000191757	0.948276	1044
	23	798	0.00381931	2159	0.369616	71200	70407	112434	66280	6988	71219	793	-41234	4920	64212	-19	1.01126	0.63326	1.07423	10.1889	0.999733	1361	0.00474512	0.630384	237421
	24	3376	0.0161579	5698	0.592489	468968	454797	557880	446183	23642	408599	14171	-88912	22785	445326	60369	1.03116	0.840625	1.05107	19.8362	1.14775	2322	0.00809564	0.407511	439673
	25	18762	0.089797	32904	0.570204	1407904	1371362	2096651	1279893	351542	1224833	36542	-688747	128011	1056362	183071	1.02665	0.671501	1.10002	4.00494	1.14947	14142	0.049306	0.429796	1010437
	26	784	0.00375231	1806	0.434109	590963	644592	722029	600146	116660	931715	-53629	-131066	-9183	474303	-340752	0.916802	0.818475	0.984699	5.06569	0.634274	1022	0.0035632	0.565891	232075
	27	9	4.3075e-05	123	0.0731707	2199	2158	2631	2193	1548	2490	41	-432	6	651	-291	1.019	0.835804	1.00274	1.42054	0.883133	114	0.00039746	0.926829	3402
	28	1	4.78611e-06	786	0.00127226	196	213	235	196	350	221	-17	-39	0	-154	-25	0.920188	0.834043	1	0.56	0.886878	785	0.0027369	0.998728	65296
	29		0	37	0																	37	0.000129	1	24115
	30	10770	0.0515464	27531	0.391195	1586645	1558642	2190983	1093185	478286	876871	28003	-604338	493460	1108359	709774	1.01797	0.72417	1.4514	3.31736	1.80944	16761	0.0584371	0.608805	1191626
	31	870	0.00416391	3523	0.246949	128475	130180	156860	107525	45264	88389	-1705	-28385	20950	83211	40086	0.986903	0.819042	1.19484	2.83835	1.45352	2653	0.00924967	0.753051	522227
	32	195	0.000933291	1226	0.159054	70628	72187	85606	71037	41461	69914	-1559	-14978	-409	29167	714	0.978403	0.825036	0.994242	1.70348	1.01021	1031	0.00359458	0.840946	239040
	33	1	4.78611e-06	2	0.5	12	10	13	8	4	7	2	-1	4	8	5	1.2	0.923077	1.5	3	1.71429	1	3.4865e-06	0.5	9
	34
	42	240	0.00114867	519	0.462428	103896	92801	168833	105802	53238	67348	11095	-64937	-1906	50658	36548	1.11956	0.615377	0.981985	1.95154	1.54267	279	0.000972732	0.537572	428443
	43	9	4.3075e-05	112	0.0803571	2689	3222	3882	1379	1691	492	-533	-1193	1310	998	2197	0.834575	0.692684	1.94996	1.59018	5.46545	103	0.000359109	0.919643	41789
	44	135	0.000646125	296	0.456081	10622	10835	13153	7117	3096	6178	-213	-2531	3505	7526	4444	0.980341	0.807572	1.49248	3.43088	1.71933	161	0.000561326	0.543919	101814
	45	506	0.00242177	2361	0.214316	14185	12282	21455	12205	8187	13267	1903	-7270	1980	5998	918	1.15494	0.661151	1.16223	1.73262	1.06919	1855	0.00646745	0.785684	124637
	46	2	9.57222e-06	16	0.125	53	66	80	56	36	44	-13	-27	-3	17	9	0.80303	0.6625	0.946429	1.47222	1.20455	14	4.88109e-05	0.875	1055
	47	221	0.00105773	4533	0.0487536	12379	12032	15749	8966	1906	7679	347	-3370	3413	10473	4700	1.02884	0.786018	1.38066	6.49475	1.61206	4312	0.0150338	0.951246	648730
	48	11182	0.0535183	19249	0.580913	1177471	1055323	1913321	1091487	249142	961697	122148	-735850	85984	928329	215774	1.11574	0.615407	1.07878	4.7261	1.22437	8067	0.0281256	0.419087	492799
	49	18246	0.0873273	41633	0.438258	437272	313146	1143361	269781	218020	240665	124126	-706089	167491	219252	196607	1.39638	0.382444	1.62084	2.00565	1.81693	23387	0.0815387	0.561742	2033954
	50	508	0.00243134	4129	0.123032	6587	5939	7994	5993	2615	3365	648	-1407	594	3972	3222	1.10911	0.823993	1.09912	2.51893	1.9575	3621	0.0126246	0.876968	125141
Total	40	208938		495759	0.421451	19802369	18858741	29536423	17156448	7127424	15128986	943628	-9734054	2645921	12674945	4673383	1.05004	0.670439	1.15422	2.77833	1.3089	286821		0.578549	36392785
Median		373		1806	0.374183	70914	71297	86121.5	64495	19797.5	57694	104.5	-16589.5	3224.5	24343.5	4572	1.01656	0.725182	1.16298	2.87395	1.47179	1031		0.625817	232075
Average		5498.37		12711.8	0.343004	521115	496283	777274	451485	187564	398131	24832.3	-256159	69629.5	333551	122984	1.12558	0.723226	1.3764	4.00332	1.93252	7354.38		0.656996	933148
WC vs. Different price technique (MC, AWP, WAC, FUL, and NADAC)
	% WC_Matched	WC_amt_paid (Matched)	totPaid	WC-totPaid	% Change	% Unmatched	WC_amt_paid (Unmatched)
MC	0.421451	19802369	18858741	943628	1.05004	0.578549	36392785	0.0500366	WC = MC + 5%
AWP	0.421451	19802369	29536423	-9734054	0.670439	0.578549	36392785	-0.329561	WC = AWP - 32.96%
WAC	0.421451	19802369	17156448	2645921	1.15422	0.578549	36392785	0.154223	WC = WAC + 15.42%
FUL	0.421451	19802369	7127424	12674945	2.77833	0.578549	36392785	1.77833	WC = FUL + 177.83%
NADAC	0.421451	19802369	15128986	4673383	1.3089	0.578549	36392785	0.308903	WC = NADAC + 30.89%
AWP vs Different price technique (WC, MC, WAC, FUL, and NADAC)
	% AWP_Matched	AWP_amt_paid (Matched)	totPaid	AWP-totPaid	% Change
WC	0.421451	29536423	19802369	9734054	1.49156	0.329561	WC = AWP - 32.96%
MC	0.421451	29536423	18858741	10677682	1.56619	0.361509	MC = AWP - 36.15%
WAC	0.421451	29536423	17156448	12379975	1.72159	0.419143	WAC = AWP - 41.91%
FUL	0.421451	29536423	7127424	22408999	4.14405	0.75869	FUL = AWP - 75.87%
NADAC	0.421451	29536423	15128986	14407437	1.95231	0.487785	NADAC = AWP - 48.78%

## Sheet: WC_Match+Unmatch_2012
WC vs. MC
	thera_code	Frequency_Matched	% of overall_Matched	Overall_Matched and Unmatched	% WC_MCMatched	WC_amt_paid (Matched)	MC_totPaid	WC-MC	% Change	Frequency_Unmatched	% of overall_Unmatched	% WC_MCUnmatched	WC_amt_paid (Unmatched)		1. Code: Z:\Fatema Turkistani\Regular Drugs\RD_DATA\b06_Pharma_RD_Price_2012			Turkistani\Regular	Drugs\RD_DATA\b06_Pharma_RD_Thera_overall
	1	97313	0.326787	100581	0.967509	11664658	11770994	-106336	0.990966	3268	0.300921	0.0324912	525530		2. Frequency_Matched: Number of NDC's Matched
	3	3483	0.0116963	3499	0.995427	194969	176503	18466	1.10462	16	0.0014733	0.00457274	278		3. % of overall_Matched: Number of NDC's Matched_Theraputic Class/ Number of NDC's Matched_Overall
	4	16736	0.0562012	17318	0.966393	2003807	1808598	195209	1.10793	582	0.0535912	0.0336067	212042		4.Overall_Matched:Number of NDC's Overall (Matched and Unmatched)
	5	142	0.000476851	142	1	28078	32921	-4843	0.85289		0	0			5. % WC_Matched : % of NDC's Matched
	6	21412	0.0719037	22013	0.972698	2633188	2738264	-105076	0.961627	601	0.0553407	0.027302	202833		6. WC_amt_paid (Matched): Amount paid by Worker Comp
	7	1505	0.00505395	1509	0.997349	480729	575594	-94865	0.835188	4	0.000368324	0.00265076	453		7. MC_totPaid: Amount paid by Medi-Cal
	8	2033	0.00682703	2053	0.990258	315400	263453	51947	1.19718	20	0.00184162	0.00974184	988		8. WC-MC: Difference between total paid by WC and MediCal
	9	215	0.000721993	217	0.990783	68570	79862	-11292	0.858606	2	0.000184162	0.00921659	56		9. % Change: % of price paid by Worker Comp over the price paid by MediCal
	10	196	0.000658189	201	0.975124	7554	6286	1268	1.20172	5	0.000460405	0.0248756	15		10. Frequency_Unmatched: Number of NDC's Unmatched
	11	46226	0.155232	48243	0.958191	4008784	5190215	-1181431	0.772373	2017	0.185727	0.0418092	828462		11.% of overall_Unmatched:Number of NDC's unmatched_Theraputic Class/Number of NDC's unmatched_Overall
	12	810	0.00272007	834	0.971223	335220	366968	-31748	0.913486	24	0.00220994	0.028777	2614		12.% WC_MCUnmatched: Number of NDC's Unmatched/Number of NDC's Overall (Matched and Unmatched)
	14	89	0.000298871	90	0.988889	7550	7237	313	1.04325	1	9.2081e-05	0.0111111	452		13.WC_amt_paid (Unmatched): total amount paid by Worker Comp for Unmatched NDC's
	15	146	0.000490283	146	1	225794	240124	-14330	0.940323		0	0			14.Cell44B: Number of therapeutic classes included in our analysis
	16	53	0.00017798	56	0.946429	2161	1990	171	1.08593	3	0.000276243	0.0535714	17		15.Cell 44C: Total Number of NDC's Matched
	17	236	0.000792513	236	1	20044	19494	550	1.02821		0	0			16.Cell 45C: Median Number of NDC's Matched/ therapeutic class
	18	2104	0.00706545	2141	0.982718	783977	789017	-5040	0.993612	37	0.003407	0.0172816	22969		17.Cell 46C: Average Number of NDC's Matched/ therapeutic class
	20	268	0.000899972	268	1	291795	294488	-2693	0.990855		0	0			18.Cell 44E: Total Overall Number of NDC's (Matched and Unmatched)
	21	11694	0.0392697	11818	0.989508	256827	87743	169084	2.92704	124	0.011418	0.0104925	2154		19.Cell 45E: Median Overall Number of NDC's (Matched and Unmatched)/ therapeutic class
	22	35	0.000117534	35	1	751	703	48	1.06828		0	0			20.Cell 46E: Average Overall Number of NDC's (Matched and Unmatched)/ therapeutic class
	23	1091	0.00366369	1097	0.994531	161410	165070	-3660	0.977828	6	0.000552486	0.00546946	977		21.Cell 44F: Actual % of NDC's Matched
	24	2641	0.00886876	2650	0.996604	369428	430426	-60998	0.858285	9	0.000828729	0.00339623	2704		22.Cell 45F: Median % of NDC's Matched/ therapeutic class
	25	19244	0.0646234	19340	0.995036	1772097	1697979	74118	1.04365	96	0.00883978	0.00496381	2132		23.Cell 46F: Ave % of NDC's Matched/ therapeutic class
	26	1028	0.00345213	1035	0.993237	469148	534450	-65302	0.877815	7	0.000644567	0.00676329	756		24.Cell 44G: Total amount paid by WC for Matched NDC's
	27	82	0.000275365	146	0.561644	1849	1435	414	1.2885	64	0.00589319	0.438356	3793		25.Cell 45G:Median amount paid by WC for Matched NDC's/ therapeutic class
	28	256	0.000859675	1338	0.19133	26141	25707	434	1.01688	1082	0.0996317	0.80867	45236		26.Cell 46G:Average amount paid by WC for Matched NDC's/ therapeutic class
	29	20	6.71621e-05	20	1	30336	31624	-1288	0.959271		0	0			27.Cell 44H: Total amount paid by MediCal for Matched NDC's
	30	19999	0.0671587	20320	0.984203	2145724	2196257	-50533	0.976991	321	0.029558	0.0157972	20230		28.Cell 45H: Median amount paid by MediCal for Matched NDC's/ therapeutic class
	31	699	0.00234732	1549	0.451259	105947	99796	6151	1.06164	850	0.0782689	0.548741	201145		29.Cell 46H: Average amount paid by MediCal for Matched NDC's/ therapeutic class
	32	622	0.00208874	648	0.959877	145496	145407	89	1.00061	26	0.00239411	0.0401235	13039		30.Cell 44I: Total difference of amount paid between WC and MediCal
	33														31.Cell 45I: Median difference of amount paid between WC and MediCal/ therapeutic class
	34	2	6.71621e-06	2	1	8644	8794	-150	0.982943		0	0			32.Cell 46I: Average difference of amount paid between WC and MediCal/ therapeutic class
	42	205	0.000688412	211	0.971564	217097	245735	-28638	0.88346	6	0.000552486	0.028436	14556		33.Cell 44J:% of amount paid by WC over MediCal
	43	69	0.000231709	69	1	20035	21472	-1437	0.933076		0	0			34.Cell 45J: Median % of amount paid by WC over MediCal/ therapeutic class
	44	153	0.00051379	153	1	42408	42889	-481	0.988785		0	0			35.Cell 46J: Average % of amount paid by WC over MediCal/ therapeutic class
	45	1498	0.00503044	1500	0.998667	92315	91396	919	1.01006	2	0.000184162	0.00133333	0		36.Cell 44K: Total Number of NDC's Unmatched
	46	8	2.68648e-05	8	1	544	486	58	1.11934		0	0			37.Cell 45K: Median Number of NDC's Unmatched/ therapeutic class
	47	2819	0.0094665	3068	0.91884	474388	480286	-5898	0.98772	249	0.0229282	0.0811604	25021		38.Cell 46K: Average Number of NDC's Unmatched/ therapeutic class
	48	12794	0.0429636	12936	0.989023	1007996	885530	122466	1.1383	142	0.0130755	0.0109771	22456		39.Cell 44M: Actual % of NDC's Unmatched
	49	27163	0.0912162	28337	0.95857	1213749	977052	236697	1.24226	1174	0.108103	0.0414299	445540		40.Cell 45M: Median % of NDC's Unmatched/ therapeutic class
	50	2698	0.00906017	2820	0.956738	131278	129553	1725	1.01332	122	0.0112339	0.0432624	11370		41.Cell 46M: Ave % of NDC's Unmatched/ therapeutic class
Total	40	297787		308647	0.964814	31765886	32661798	-895912	0.97257	10860		0.0351858	2607818		42.Cell 44N: Total amount paid by WC for Unmatched NDC's
Median		810		1097	0.989508	194969	165070	-150	0.993612	37		0.0104925	3793		43.Cell 45N: Median amount paid by WC for Unmatched NDC's/ therapeutic class
Average		7635.56		7914.03	0.938811	814510	837482	-22972.1	1.0573	374.483		0.0611892	89924.8		44.Cell 46N: Average amount paid by WC for Unmatched NDC's/ therapeutic class
WC vs. AWP
	thera_code	Frequency_Matched	% of overall_Matched	Overall_Matched and Unmatched	% WC_AWPMatched	WC_amt_paid (Matched)	AWP_totPaid	WC-AWP	% Change	Frequency_Unmatched	% of overall_Unmatched	%WC_AWPUnmatched	WC_amt_paid (Unmatched)
	1	91572	0.314715	100581	0.91043	11182978	15185288	-4002310	0.736435	9009	0.509588	0.0895696	1007210
	3	3294	0.0113208	3499	0.941412	179675	277853	-98178	0.646655	205	0.0115957	0.0585882	15573
	4	17150	0.0589412	17318	0.990299	2198226	4711681	-2513455	0.466548	168	0.0095028	0.00970089	17623
	5	112	0.000384922	142	0.788732	23680	33724	-10044	0.702171	30	0.00169693	0.211268	4397
	6	21856	0.0751148	22013	0.992868	2807465	4252769	-1445304	0.66015	157	0.00888059	0.00713215	28556
	7	1490	0.00512084	1509	0.987409	480546	656902	-176356	0.731534	19	0.00107472	0.0125911	636
	8	1998	0.00686673	2053	0.97321	315114	697572	-382458	0.45173	55	0.00311104	0.0267901	1273
	9	216	0.00074235	217	0.995392	68345	181500	-113155	0.376556	1	5.65643e-05	0.00460829	281
	10	198	0.000680487	201	0.985075	7473	9940	-2467	0.751811	3	0.000169693	0.0149254	96
	11	46435	0.159588	48243	0.962523	4760103	9892751	-5132648	0.481171	1808	0.102268	0.0374769	77143
	12	800	0.00274944	834	0.959233	325207	439088	-113881	0.740642	34	0.00192319	0.0407674	12626
	14	71	0.000244013	90	0.788889	5935	7163	-1228	0.828563	19	0.00107472	0.211111	2067
	15	135	0.000463969	146	0.924658	225371	269827	-44456	0.835243	11	0.000622207	0.0753425	423
	16	56	0.000192461	56	1	2178	4529	-2351	0.480901		0	0
	17	192	0.000659866	236	0.813559	19381	32376	-12995	0.598622	44	0.00248883	0.186441	663
	18	2134	0.00733414	2141	0.99673	806162	1043768	-237606	0.772357	7	0.00039595	0.0032695	784
	20	268	0.000921063	268	1	291795	348784	-56989	0.836607		0	0
	21	11677	0.0401316	11818	0.988069	256208	655048	-398840	0.391129	141	0.00797556	0.011931	2773
	22	35	0.000120288	35	1	751	850	-99	0.883529		0	0
	23	1097	0.00377017	1097	1	162387	225191	-62804	0.721108		0	0
	24	2599	0.00893225	2650	0.980755	342091	486814	-144723	0.702714	51	0.00288478	0.0192453	30041
	25	18437	0.0633644	19340	0.953309	1746009	2561555	-815546	0.681621	903	0.0510775	0.0466908	28220
	26	999	0.00343337	1035	0.965217	468242	600774	-132532	0.779398	36	0.00203631	0.0347826	1661
	27	61	0.000209645	146	0.417808	1600	1521	79	1.05194	85	0.00480796	0.582192	4042
	28	1300	0.00446785	1338	0.971599	69842	169243	-99401	0.412673	38	0.00214944	0.0284006	1534
	29	20	6.87361e-05	20	1	30336	36371	-6035	0.834071		0	0
	30	19636	0.0674851	20320	0.966339	2151342	3136431	-985089	0.68592	684	0.03869	0.0336614	14611
	31	1479	0.00508303	1549	0.95481	300964	356948	-55984	0.843159	70	0.0039595	0.0451904	6127
	32	479	0.00164623	648	0.739198	156076	211965	-55889	0.736329	169	0.00955936	0.260802	2458
	33
	34	2	6.87361e-06	2	1	8644	10595	-1951	0.815857		0	0
	42	211	0.000725166	211	1	231653	326173	-94520	0.710215		0	0
	43	68	0.000233703	69	0.985507	19642	24835	-5193	0.7909	1	5.65643e-05	0.0144928	393
	44	146	0.000501773	153	0.954248	42366	51568	-9202	0.821556	7	0.00039595	0.0457516	42
	45	1387	0.00476685	1500	0.924667	89416	116429	-27013	0.767987	113	0.00639176	0.0753333	2899
	46	8	2.74944e-05	8	1	544	585	-41	0.929915		0	0
	47	3026	0.0103998	3068	0.98631	497648	638519	-140871	0.779379	42	0.0023757	0.0136897	1761
	48	12820	0.0440598	12936	0.991033	1029018	2163541	-1134523	0.475618	116	0.00656146	0.00896722	1434
	49	24966	0.0858032	28337	0.881039	1594442	3564502	-1970060	0.447311	3371	0.190678	0.118961	64848
	50	2538	0.00872261	2820	0.9	129429	162028	-32599	0.798806	282	0.0159511	0.1	13219
Total	40	290968		308647	0.942721	33028284	53547001	-20518717	0.616809	17679		0.057279	1345414
Median		1097		1097	0.97321	225371	277853	-94520	0.736329	55		0.0267901	2773
Average		7460.72		7914.03	0.937701	846879	1.373e+06	-526121	0.69638	570.29		0.0622993	43400.5
WC vs. WAC
	thera_code	Frequency_Matched	% of overall_Matched	Overall_Matched and Unmatched	% WC_WACMatched	WC_amt_paid (Matched)	WAC_totPaid	WC-WAC	% Change	Frequency_Unmatched	% of overall_Unmatched	%WC_WACUnmatched	WC_amt_paid (Unmatched)
	1	52883	0.238513	100581	0.525775	9129803	9488333	-358530	0.962214	47698	0.548713	0.474225	3060385
	3	2573	0.0116047	3499	0.735353	171072	114076	56996	1.49963	926	0.0106526	0.264647	24176
	4	14542	0.0655872	17318	0.839704	1944359	2482443	-538084	0.783244	2776	0.0319348	0.160296	271490
	5	100	0.000451019	142	0.704225	21534	14745	6789	1.46043	42	0.000483164	0.295775	6544
	6	20430	0.0921432	22013	0.928088	2740140	2520165	219975	1.08729	1583	0.0182107	0.0719121	95881
	7	1487	0.00670666	1509	0.985421	478486	535176	-56690	0.894072	22	0.000253086	0.0145792	2696
	8	1525	0.00687804	2053	0.742815	207640	134608	73032	1.54255	528	0.00607406	0.257185	108748
	9	107	0.000482591	217	0.493088	57072	65796	-8724	0.867408	110	0.00126543	0.506912	11554
	10	132	0.000595345	201	0.656716	6582	5617	965	1.1718	69	0.000793769	0.343284	987
	11	38403	0.173205	48243	0.796033	4403191	6686787	-2283596	0.658491	9840	0.113198	0.203967	434054
	12	797	0.00359462	834	0.955635	324640	288613	36027	1.12483	37	0.000425645	0.0443645	13193
	14	71	0.000320224	90	0.788889	5935	5353	582	1.10872	19	0.000218574	0.211111	2067
	15	105	0.00047357	146	0.719178	222743	228761	-6018	0.973693	41	0.00047166	0.280822	3051
	16	55	0.000248061	56	0.982143	2161	2019	142	1.07033	1	1.15039e-05	0.0178571	17
	17	145	0.000653978	236	0.614407	12623	8674	3949	1.45527	91	0.00104686	0.385593	7421
	18	1923	0.0086731	2141	0.898178	756936	652010	104926	1.16093	218	0.00250785	0.101822	50010
	20	263	0.00118618	268	0.981343	288290	288004	286	1.00099	5	5.75195e-05	0.0186567	3505
	21	9570	0.0431625	11818	0.809782	220786	140230	80556	1.57446	2248	0.0258608	0.190218	38195
	22	34	0.000153347	35	0.971429	747	591	156	1.26396	1	1.15039e-05	0.0285714	4
	23	984	0.00443803	1097	0.896992	159665	155307	4358	1.02806	113	0.00129994	0.103008	2722
	24	2201	0.00992693	2650	0.830566	339054	386266	-47212	0.877773	449	0.00516525	0.169434	33079
	25	17035	0.0768311	19340	0.880817	1702902	1325821	377081	1.28441	2305	0.0265165	0.119183	71327
	26	816	0.00368032	1035	0.788406	461620	483674	-22054	0.954403	219	0.00251936	0.211594	8284
	27	34	0.000153347	146	0.232877	1351	1143	208	1.18198	112	0.00128844	0.767123	4292
	28	830	0.00374346	1338	0.620329	45020	92284	-47264	0.487842	508	0.00584398	0.379671	26356
	29	20	9.02039e-05	20	1	30336	30309	27	1.00089		0	0
	30	16908	0.0762583	20320	0.832087	1966907	1022628	944279	1.92338	3412	0.0392513	0.167913	199047
	31	1453	0.00655331	1549	0.938025	296041	266969	29072	1.1089	96	0.00110437	0.0619755	11050
	32	477	0.00215136	648	0.736111	155840	168110	-12270	0.927012	171	0.00196717	0.263889	2694
	33
	34	2	9.02039e-06	2	1	8644	8829	-185	0.979046		0	0
	42	196	0.000883998	211	0.92891	227068	247959	-20891	0.915748	15	0.000172559	0.07109	4584
	43	65	0.000293163	69	0.942029	18671	16734	1937	1.11575	4	4.60156e-05	0.057971	1364
	44	142	0.000640447	153	0.928105	42126	39647	2479	1.06253	11	0.000126543	0.0718954	282
	45	1352	0.00609778	1500	0.901333	88648	83912	4736	1.05644	148	0.00170258	0.0986667	3667
	46	6	2.70612e-05	8	0.75	478	420	58	1.1381	2	2.30078e-05	0.25	66
	47	2815	0.0126962	3068	0.917536	468657	449353	19304	1.04296	253	0.00291049	0.0824641	30752
	48	10396	0.046888	12936	0.803649	983515	959955	23560	1.02454	2540	0.0292199	0.196351	46938
	49	18829	0.0849224	28337	0.664467	1099136	1642277	-543141	0.669276	9508	0.109379	0.335533	560154
	50	2014	0.00908353	2820	0.714184	95127	92641	2486	1.02683	806	0.00927215	0.285816	47521
Total	40	221720		308647	0.718361	29185546	31136239	-1950693	0.93735	86927		0.281639	5188157
Median		830		1097	0.830566	207640	155307	582	1.05644	148		0.169434	11050
Average		5685.13		7914.03	0.806016	748347	798365	-50017.8	1.08888	2349.38		0.193984	140220
WC vs. FUL
	thera_code	Frequency_Matched	% of overall_Matched	Overall_Matched and Unmatched	% WC_FULMatched	WC_amt_paid (Matched)	FUL_totPaid	WC-FUL	% Change	Frequency_Unmatched	% of overall_Unmatched	%WC_FULUnmatched	WC_amt_paid (Unmatched)
	1	68515	0.302256	100581	0.681192	6551007	3308416	3242591	1.9801	32066	0.391201	0.318808	5639181
	3	3053	0.0134684	3499	0.872535	124809	27294	97515	4.57276	446	0.00544115	0.127465	70438
	4	11057	0.0487782	17318	0.638469	720439	190000	530439	3.79178	6261	0.0763835	0.361531	1495410
	5	112	0.000494091	142	0.788732	23680	2373	21307	9.97893	30	0.000365996	0.211268	4397
	6	18958	0.0836337	22013	0.861218	2257600	233562	2024038	9.66596	3055	0.0372706	0.138782	578421
	7	135	0.000595556	1509	0.0894632	59436	28260	31176	2.10318	1374	0.0167626	0.910537	421746
	8	1803	0.00795398	2053	0.878227	309173	23496	285677	13.1585	250	0.00304997	0.121773	7215
	9	105	0.00046321	217	0.483871	11068	8673	2395	1.27614	112	0.00136639	0.516129	57558
	10	169	0.000745548	201	0.840796	2354	2020	334	1.16535	32	0.000390396	0.159204	5215
	11	38728	0.17085	48243	0.802769	2298033	849202	1448831	2.70611	9515	0.116082	0.197231	2539213
	12	521	0.0022984	834	0.6247	195702	23867	171835	8.19969	313	0.00381856	0.3753	142131
	14	82	0.000361745	90	0.911111	5030	2199	2831	2.2874	8	9.75991e-05	0.0888889	2972
	15	94	0.000414683	146	0.643836	61340	41353	19987	1.48333	52	0.000634394	0.356164	164454
	16	53	0.000233811	56	0.946429	2161	4492	-2331	0.481077	3	3.65996e-05	0.0535714	17
	17	201	0.000886716	236	0.851695	17700	3683	14017	4.80586	35	0.000426996	0.148305	2344
	18	1932	0.00852307	2141	0.902382	719849	320592	399257	2.24537	209	0.00254978	0.0976179	87097
	20	90	0.000397037	268	0.335821	31276	8806	22470	3.55167	178	0.00217158	0.664179	260519
	21	11348	0.050062	11818	0.96023	236142	44655	191487	5.28814	470	0.00573394	0.0397698	22840
	22	33	0.00014558	35	0.942857	720	611	109	1.1784	2	2.43998e-05	0.0571429	31
	23	552	0.00243516	1097	0.503191	40771	5473	35298	7.44948	545	0.00664894	0.496809	121616
	24	1294	0.00570851	2650	0.488302	128553	13593	114960	9.45729	1356	0.016543	0.511698	243579
	25	15699	0.0692565	19340	0.811737	1186813	271105	915708	4.37769	3641	0.0444198	0.188263	587416
	26	604	0.00266456	1035	0.583575	334555	65982	268573	5.0704	431	0.00525815	0.416425	135348
	27	3	1.32346e-05	146	0.0205479	524	332	192	1.57831	143	0.00174458	0.979452	5118
	28	5	2.20576e-05	1338	0.00373692	2051	1279	772	1.6036	1333	0.0162624	0.996263	69325
	29		0	20	0					20	0.000243998	1	30336
	30	12380	0.0546147	20320	0.609252	1828781	295346	1533435	6.192	7940	0.0968671	0.390748	337173
	31	461	0.00203371	1549	0.297611	67509	18174	49335	3.71459	1088	0.0132735	0.702389	239583
	32	129	0.000569087	648	0.199074	45198	29103	16095	1.55304	519	0.00633174	0.800926	113336
	33
	34		0	2	0					2	2.43998e-05	1	8644
	42	120	0.000529383	211	0.56872	49499	23302	26197	2.12424	91	0.00111019	0.43128	182154
	43	39	0.000172049	69	0.565217	4624	3096	1528	1.49354	30	0.000365996	0.434783	15411
	44	100	0.000441152	153	0.653595	8775	3179	5596	2.7603	53	0.000646594	0.346405	33633
	45	700	0.00308807	1500	0.466667	16015	9189	6826	1.74284	800	0.00975991	0.533333	76301
	46		0	8	0					8	9.75991e-05	1	544
	47	274	0.00120876	3068	0.089309	14398	3351	11047	4.29663	2794	0.0340865	0.910691	485011
	48	11682	0.0515354	12936	0.903061	912640	216405	696235	4.21728	1254	0.0152987	0.0969388	117812
	49	25378	0.111956	28337	0.895578	832376	374013	458363	2.22553	2959	0.0360995	0.104422	826913
	50	270	0.00119111	2820	0.0957447	6941	2437	4504	2.84817	2550	0.0311097	0.904255	135706
Total	40	226679		308647	0.734428	19107542	6458913	12648629	2.95832	81968		0.265572	15266158
Median		367.5		1097	0.6247	54467.5	20738	28686.5	2.80424	431		0.3753	113336
Average		6296.64		7914.03	0.559263	530765	179414	351351	3.9618	2101.74		0.440737	391440
WC vs. DP
	thera_code	Frequency_Matched	% of overall_Matched	Overall_Matched and Unmatched	% WC_DPMatched	WC_amt_paid (Matched)	DP_totPaid	WC-DP	% Change	Frequency_Unmatched	% of overall_Unmatched	%WC_DPUnmatched	WC_amt_paid (Unmatched)
	1	6944	0.162459	100581	0.0690389	262420	170642	91778	1.53784	93637	0.352146	0.930961	11927768
	3	470	0.010996	3499	0.134324	51462	25746	25716	1.99883	3029	0.0113913	0.865676	143786
	4	5699	0.133332	17318	0.32908	1282967	1270983	11984	1.00943	11619	0.0436962	0.67092	932882
	5	11	0.000257352	142	0.0774648	3625	0	3625	1	131	0.000492659	0.922535	24452
	6	7661	0.179234	22013	0.348022	1703684	1672738	30946	1.0185	14352	0.0539744	0.651978	1132337
	7	22	0.000514704	1509	0.0145792	13302	9578	3724	1.38881	1487	0.00559224	0.985421	467880
	8	283	0.00662097	2053	0.137847	15167	10583	4584	1.43315	1770	0.00665654	0.862153	301221
	9	11	0.000257352	217	0.0506912	31270	40838	-9568	0.765708	206	0.000774716	0.949309	37356
	10	5	0.000116978	201	0.0248756	15	0	15	1	196	0.000737108	0.975124	7554
	11	7931	0.185551	48243	0.164397	1602651	1584548	18103	1.01142	40312	0.151604	0.835603	3234595
	12	249	0.00582552	834	0.298561	97482	101240	-3758	0.96288	585	0.00220004	0.701439	240351
	14	8	0.000187165	90	0.0888889	2431	2406	25	1.01039	82	0.000308382	0.911111	5571
	15	39	0.00091243	146	0.267123	55553	59468	-3915	0.934166	107	0.000402401	0.732877	170241
	16		0	56	0					56	0.000210602	1	2178
	17	16	0.00037433	236	0.0677966	811	0	811	1	220	0.000827366	0.932203	19233
	18	698	0.0163302	2141	0.326016	454049	462195	-8146	0.982375	1443	0.00542677	0.673984	352897
	20	64	0.00149732	268	0.238806	48831	49375	-544	0.988982	204	0.000767194	0.761194	242964
	21	665	0.0155581	11818	0.0562701	72449	23057	49392	3.14217	11153	0.0419437	0.94373	186533
	22	13	0.000304143	35	0.371429	185	0	185	1	22	8.27366e-05	0.628571	566
	23	319	0.00746321	1097	0.290793	53755	49842	3913	1.07851	778	0.00292587	0.709207	108632
	24	679	0.0158856	2650	0.256226	124868	123920	948	1.00765	1971	0.00741245	0.743774	247264
	25	1729	0.0404511	19340	0.0894002	270440	253260	17180	1.06784	17611	0.0662307	0.9106	1503789
	26	102	0.00238636	1035	0.0985507	10605	8817	1788	1.20279	933	0.00350879	0.901449	459298
	27	1	2.33956e-05	146	0.00684932	19	13	6	1.46154	145	0.00054531	0.993151	5623
	28	180	0.00421122	1338	0.134529	3736	4631	-895	0.806737	1158	0.00435496	0.865471	67641
	29	11	0.000257352	20	0.55	15405	16194	-789	0.951278	9	3.38468e-05	0.45	14931
	30	1556	0.0364036	20320	0.0765748	59362	39755	19607	1.4932	18764	0.0705668	0.923425	2106592
	31	928	0.0217112	1549	0.599096	223307	202816	20491	1.10103	621	0.00233543	0.400904	83785
	32	229	0.0053576	648	0.353395	87039	91248	-4209	0.953873	419	0.00157576	0.646605	71496
	33
	34		0	2	0					2	7.52151e-06	1	8644
	42	29	0.000678474	211	0.137441	72500	73475	-975	0.98673	182	0.000684458	0.862559	159152
	43		0	69	0					69	0.000259492	1	20035
	44	24	0.000561495	153	0.156863	8702	8497	205	1.02413	129	0.000485137	0.843137	33707
	45	743	0.017383	1500	0.495333	38927	11994	26933	3.24554	757	0.00284689	0.504667	53388
	46	3	7.01869e-05	8	0.375	98	60	38	1.63333	5	1.88038e-05	0.625	445
	47	478	0.0111831	3068	0.155802	68305	66071	2234	1.03381	2590	0.00974036	0.844198	431104
	48	339	0.00793112	12936	0.0262059	32559	29754	2805	1.09427	12597	0.0473742	0.973794	997893
	49	4120	0.0963901	28337	0.145393	467591	344779	122812	1.3562	24217	0.0910742	0.854607	1191698
	50	484	0.0113235	2820	0.171631	45485	72894	-27409	0.623988	2336	0.00878513	0.828369	97163
Total	40	42743		308647	0.138485	7281057	6881417	399640	1.05808	265904		0.861515	27092645
Median		266		1097	0.137847	50146.5	40296.5	1368	1.01496	757		0.862153	143786
Average		1187.31		7914.03	0.184213	202252	191150	11101.1	1.23075	6818.05		0.815787	694683
WC vs. NADAC
	thera_code	Frequency_Matched	% of overall_Matched	Overall_Matched and Unmatched	% WC_NADACMatched	WC_amt_paid (Matched)	NADAC_totPaid	WC-NADAC	% Change	Frequency_Unmatched	% of overall_Unmatched	%WC_NADACUnmatched	WC_amt_paid (Unmatched)
	1	94885	0.329465	100581	0.943369	10463335	7309604	3153731	1.43145	5696	0.275835	0.056631	1726853
	3	3375	0.0117189	3499	0.964561	162597	77439	85158	2.09968	124	0.00600484	0.0354387	32651
	4	16473	0.0571985	17318	0.951207	1979857	1561340	418517	1.26805	845	0.0409201	0.0487932	235992
	5	112	0.000388893	142	0.788732	23680	15371	8309	1.54056	30	0.00145278	0.211268	4397
	6	21358	0.0741605	22013	0.970245	2625882	2172544	453338	1.20867	655	0.0317191	0.0297551	210138
	7	1471	0.00510769	1509	0.974818	435363	427173	8190	1.01917	38	0.00184019	0.0251822	45819
	8	1977	0.00686465	2053	0.962981	228760	26856	201904	8.51802	76	0.00368039	0.037019	87628
	9	202	0.000701396	217	0.930876	36759	19462	17297	1.88876	15	0.000726392	0.0691244	31867
	10	192	0.000666674	201	0.955224	7493	5604	1889	1.33708	9	0.000435835	0.0447761	76
	11	44401	0.154172	48243	0.920362	3167060	2558023	609037	1.23809	3842	0.186053	0.0796385	1670185
	12	802	0.00278475	834	0.961631	330483	282681	47802	1.1691	32	0.00154964	0.0383693	7351
	14	88	0.000305559	90	0.977778	7451	5420	2031	1.37472	2	9.68523e-05	0.0222222	551
	15	113	0.000392365	146	0.773973	94135	97384	-3249	0.966637	33	0.00159806	0.226027	131659
	16	53	0.00018403	56	0.946429	2161	1375	786	1.57164	3	0.000145278	0.0535714	17
	17	231	0.000802092	236	0.978814	19612	6897	12715	2.84356	5	0.000242131	0.0211864	432
	18	2084	0.00723619	2141	0.973377	782295	595223	187072	1.31429	57	0.00276029	0.0266231	24651
	20	258	0.000895843	268	0.962687	282003	268607	13396	1.04987	10	0.000484262	0.0373134	9792
	21	11417	0.0396428	11818	0.966069	204578	60884	143694	3.36013	401	0.0194189	0.0339313	54403
	22	35	0.000121529	35	1	751	364	387	2.06319		0	0
	23	1090	0.00378476	1097	0.993619	161396	156077	5319	1.03408	7	0.000338983	0.00638104	991
	24	2589	0.00898968	2650	0.976981	362907	362394	513	1.00142	61	0.002954	0.0230189	9225
	25	19038	0.0661049	19340	0.984385	1749624	1160752	588872	1.50732	302	0.0146247	0.0156153	24605
	26	1018	0.00353476	1035	0.983575	468579	471382	-2803	0.994054	17	0.000823245	0.0164251	1324
	27	20	6.94452e-05	146	0.136986	741	659	82	1.12443	126	0.00610169	0.863014	4901
	28	125	0.000434032	1338	0.093423	16482	13989	2493	1.17821	1213	0.0587409	0.906577	54894
	29	20	6.94452e-05	20	1	30336	30657	-321	0.989529		0	0
	30	18263	0.0634139	20320	0.89877	2087311	764402	1322909	2.73065	2057	0.0996126	0.10123	78642
	31	1548	0.00537506	1549	0.999354	305573	303230	2343	1.00773	1	4.84262e-05	0.000645578	1518
	32	579	0.00201044	648	0.893519	127592	123883	3709	1.02994	69	0.0033414	0.106481	30942
	33
	34	2	6.94452e-06	2	1	8644	8458	186	1.02199		0	0
	42	199	0.000690979	211	0.943128	203748	210201	-6453	0.969301	12	0.000581114	0.056872	27905
	43	69	0.000239586	69	1	20035	16538	3497	1.21145		0	0
	44	138	0.000479172	153	0.901961	42298	39264	3034	1.07727	15	0.000726392	0.0980392	110
	45	1491	0.00517714	1500	0.994	92141	90427	1714	1.01895	9	0.000435835	0.006	174
	46	5	1.73613e-05	8	0.625	164	84	80	1.95238	3	0.000145278	0.375	380
	47	2656	0.00922232	3068	0.865711	388117	354607	33510	1.0945	412	0.0199516	0.134289	111292
	48	12649	0.0439206	12936	0.977814	987918	763780	224138	1.29346	287	0.0138983	0.0221861	42534
	49	26033	0.0903933	28337	0.918693	1074822	750211	324611	1.43269	2304	0.111574	0.0813071	584468
	50	938	0.00325698	2820	0.332624	25440	14754	10686	1.72428	1882	0.091138	0.667376	117208
Total	40	287997		308647	0.933095	29008123	21128000	7880123	1.37297	20650		0.0669049	5365575
Median		938		1097	0.962687	162597	97384	8190	1.23809	57		0.0373134	27905
Average		7384.54		7914.03	0.882633	743798	541744	202054	1.60657	590		0.117367	153302
Overall Table
	% WC_Matched	WC_amt_paid (Matched)	totPaid	WC-totPaid	% Change	% Unmatched	WC_amt_paid (Unmatched)
MC	0.964814	31765886	32661798	-895912	0.97257	0.0351858	2607818	-0.02743	WC = MC - 2.74%
AWP	0.942721	33028284	53547001	-20518717	0.616809	0.057279	1345414	-0.383191	WC = AWP - 38.32%
WAC	0.718361	29185546	31136239	-1950693	0.93735	0.281639	5188157	-0.0626502	WC = WAC - 6.27%
FUL	0.734428	19107542	6458913	12648629	2.95832	0.265572	15266158	1.95832	WC = FUL + 195.83%
DP	0.138485	7281057	6881417	399640	1.05808	0.861515	27092645	0.0580752	WC = DP + 5.81 %
NADAC	0.933095	29008123	21128000	7880123	1.37297	0.0669049	5365575	0.372971	WC = NADAC + 37.30 %
WC vs. Different price technique (MC, AWP, WAC, FUL, and NADAC)
	thera_code	Frequency_Matched	% of overall_Matched	Overall_Matched and Unmatched	% WC_Matched	WC_amt_paid (Matched)	MC_totPaid	AWP_totPaid	WAC_totPaid	FUL_totPaid	NADAC_totPaid	WC-MC	WC-AWP	WC-WAC	WC-FUL	WC-NADAC	WC_MC% Change	WC_AWP% Change	WC_WAC% Change	WC_FUL% Change	WC_NADAC% Change	Frequency_Unmatched	% of overall_Unmatched	%WC_Unmatched	WC_amt_paid (Unmatched)
	1	33833	0.213303	100581	0.336376	4065548	4104998	5306457	3544582	2274056	2995941	-39450	-1240909	520966	1791492	1069607	0.99039	0.766151	1.14698	1.7878	1.35702	66748	0.444892	0.663624	8124640
	3	2195	0.0138385	3499	0.627322	108958	98406	174780	59505	23159	38998	10552	-65822	49453	85799	69960	1.10723	0.623401	1.83107	4.70478	2.79394	1304	0.00869148	0.372678	86290
	4	8194	0.0516597	17318	0.473149	474231	269457	1503205	391634	131335	222784	204774	-1028974	82597	342896	251447	1.75995	0.31548	1.2109	3.61085	2.12866	9124	0.0608137	0.526851	1741618
	5	100	0.000630457	142	0.704225	21534	26219	30686	14745	2337	15338	-4685	-9152	6789	19197	6196	0.821313	0.701753	1.46043	9.21438	1.40396	42	0.00027994	0.295775	6544
	6	17460	0.110078	22013	0.793168	2183003	2295837	3099454	1903286	213379	1906201	-112834	-916451	279717	1969624	276802	0.950853	0.704319	1.14697	10.2306	1.14521	4553	0.0303469	0.206832	653017
	7	132	0.000832204	1509	0.0874751	57375	67789	75959	51910	27500	43149	-10414	-18584	5465	29875	14226	0.846376	0.755342	1.10528	2.08636	1.32969	1377	0.00917804	0.912525	423806
	8	1209	0.00762223	2053	0.588894	113562	108614	324309	37228	14724	14912	4948	-210747	76334	98838	98650	1.04556	0.350166	3.05045	7.71271	7.61548	844	0.00562547	0.411106	202826
	9	11	6.93503e-05	217	0.0506912	846	833	5058	737	259	495	13	-4212	109	587	351	1.01561	0.16726	1.1479	3.26641	1.70909	206	0.00137304	0.949309	67780
	10	104	0.000655676	201	0.517413	1428	687	2369	489	1294	238	741	-941	939	134	1190	2.0786	0.602786	2.92025	1.10355	6	97	0.000646529	0.482587	6141
	11	29995	0.189106	48243	0.621748	2033516	1905480	2995457	1708470	732926	1613743	128036	-961941	325046	1300590	419773	1.06719	0.678867	1.19026	2.77452	1.26012	18248	0.121627	0.378252	2803730
	12	513	0.00323425	834	0.615108	191881	204585	254545	137768	23647	129099	-12704	-62664	54113	168234	62782	0.937904	0.75382	1.39278	8.11439	1.48631	321	0.00213954	0.384892	145953
	14	63	0.000397188	90	0.7	2963	2825	3631	2427	1404	1894	138	-668	536	1559	1069	1.04885	0.816029	1.22085	2.1104	1.56441	27	0.000179962	0.3	5039
	15	54	0.000340447	146	0.369863	58188	64281	75995	61554	39666	61050	-6093	-17807	-3366	18522	-2862	0.905213	0.765682	0.945316	1.46695	0.95312	92	0.000613203	0.630137	167606
	16	53	0.000334142	56	0.946429	2161	1990	4185	1796	4492	1375	171	-2024	365	-2331	786	1.08593	0.516368	1.20323	0.481077	1.57164	3	1.99957e-05	0.0535714	17
	17	111	0.000699808	236	0.470339	10307	9843	19824	6954	3107	4885	464	-9517	3353	7200	5422	1.04714	0.519925	1.48217	3.31735	2.10993	125	0.000833156	0.529661	9737
	18	1716	0.0108186	2141	0.801495	678745	688070	874691	571214	311645	512585	-9325	-195946	107531	367100	166160	0.986448	0.775983	1.18825	2.17794	1.32416	425	0.00283273	0.198505	128201
	20	85	0.000535889	268	0.317164	27771	27860	46076	24242	8279	16177	-89	-18305	3529	19492	11594	0.996805	0.602722	1.14557	3.35439	1.7167	183	0.00121974	0.682836	264024
	21	9125	0.0575292	11818	0.772127	159812	58022	445005	68923	33395	45887	101790	-285193	90889	126417	113925	2.75433	0.359124	2.3187	4.78551	3.48273	2693	0.0179495	0.227873	99170
	22	32	0.000201746	35	0.914286	716	676	823	571	609	344	40	-107	145	107	372	1.05917	0.869988	1.25394	1.1757	2.0814	3	1.99957e-05	0.0857143	35
	23	443	0.00279293	1097	0.403829	38366	33368	63668	31984	5197	27973	4998	-25302	6382	33169	10393	1.14978	0.602595	1.19954	7.38234	1.37154	654	0.00435907	0.596171	124020
	24	1250	0.00788072	2650	0.471698	127020	121789	157081	116421	13021	106558	5231	-30061	10599	113999	20462	1.04295	0.808627	1.09104	9.75501	1.19203	1400	0.00933134	0.528302	245112
	25	13389	0.0844119	19340	0.692296	1114219	1048967	1722786	752106	238151	588887	65252	-608567	362113	876068	525332	1.06221	0.646754	1.48147	4.67862	1.89208	5951	0.0396649	0.307704	660010
	26	406	0.00255966	1035	0.392271	327389	386134	426573	347746	59291	332119	-58745	-99184	-20357	268098	-4730	0.847864	0.767486	0.94146	5.52173	0.985758	629	0.00419244	0.607729	142515
	27	3	1.89137e-05	146	0.0205479	524	579	641	534	332	570	-55	-117	-10	192	-46	0.905009	0.817473	0.981273	1.57831	0.919298	143	0.00095313	0.979452	5118
	28	4	2.52183e-05	1338	0.00298954	2051	2257	2720	2176	1266	1525	-206	-669	-125	785	526	0.908728	0.754044	0.942555	1.62006	1.34492	1334	0.00889144	0.99701	69325
	29		0	20	0							0										20	0.000133305	1	30336
	30	11259	0.0709832	20320	0.554085	1665923	1726783	2402149	764043	276873	521882	-60860	-736226	901880	1389050	1144041	0.964755	0.693514	2.1804	6.01692	3.19214	9061	0.0603938	0.445915	500031
	31	404	0.00254705	1549	0.260813	60578	58185	85331	47987	17512	39584	2393	-24753	12591	43066	20994	1.04113	0.709918	1.26238	3.45923	1.53037	1145	0.00763171	0.739187	246514
	32	113	0.000712417	648	0.174383	44996	44750	53944	44900	28806	44147	246	-8948	96	16190	849	1.0055	0.834124	1.00214	1.56204	1.01923	535	0.00356591	0.825617	113539
	33
	34		0	2	0																	2	1.33305e-05	1	8644
	42	105	0.00066198	211	0.49763	44915	38854	77021	40459	21242	24320	6061	-32106	4456	23673	20595	1.15599	0.583153	1.11014	2.11444	1.84683	106	0.000706516	0.50237	186738
	43	38	0.000239574	69	0.550725	4614	5182	6425	2536	3093	1298	-568	-1811	2078	1521	3316	0.89039	0.718132	1.8194	1.49176	3.5547	31	0.000206623	0.449275	15421
	44	96	0.000605239	153	0.627451	8535	8109	11250	6321	3169	5332	426	-2715	2214	5366	3203	1.05253	0.758667	1.35026	2.69328	1.60071	57	0.000379919	0.372549	33873
	45	689	0.00434385	1500	0.459333	15771	11354	25330	11988	9023	16011	4417	-9559	3783	6748	-240	1.38903	0.622621	1.31557	1.74787	0.98501	811	0.00540551	0.540667	76545
	46		0	8	0																	8	5.3322e-05	1	544
	47	204	0.00128613	3068	0.0664928	11979	11833	16111	7649	2383	6360	146	-4132	4330	9596	5619	1.01234	0.743529	1.56609	5.02686	1.88349	2864	0.0190893	0.933507	487430
	48	9282	0.0585191	12936	0.717532	868217	783838	1584166	784478	195434	690677	84379	-715949	83739	672783	177540	1.10765	0.548059	1.10674	4.44251	1.25705	3654	0.0243548	0.282468	162235
	49	15713	0.0990638	28337	0.554505	600232	414763	1155479	456012	318864	431401	185469	-555247	144220	281368	168831	1.44717	0.519466	1.31626	1.88241	1.39136	12624	0.084142	0.445495	1059057
	50	232	0.00146266	2820	0.0822695	4499	3937	5179	3874	1825	2444	562	-680	625	2674	2055	1.14275	0.868701	1.16133	2.46521	1.84083	2588	0.0172497	0.91773	138149
Total	40	158615		308647	0.513904	15132373	14637154	23038363	12009249	5042695	10466183	495219	-7905990	3123124	10089678	4666190	1.03383	0.656834	1.26006	3.00085	1.44583	150032		0.486096	19241330
Median		318		1097	0.473149	51185.5	51386	75977	42679.5	16118	33485.5	171	-21668.5	4960.5	26774	10993.5	1.04425	0.703036	1.20707	3.02046	1.54739	629		0.526851	128201
Average		4405.97		7914.03	0.441952	420344	406588	639955	333590	140075	290727	13384.3	-219611	86753.4	280269	129616	1.12863	0.656723	1.39415	3.80317	1.9678	3846.97		0.558048	493367
WC vs. Different price technique (MC, AWP, WAC, FUL, and NADAC)
	% WC_Matched	WC_amt_paid (Matched)	totPaid	WC-totPaid	% Change	% Unmatched	WC_amt_paid (Unmatched)
MC	0.513904	15132373	14637154	495219	1.03383	0.486096	19241330	0.033833	WC = MC + 3.88%
AWP	0.513904	15132373	23038363	-7905990	0.656834	0.486096	19241330	-0.343166	WC = AWP -34.32 %
WAC	0.513904	15132373	12009249	3123124	1.26006	0.486096	19241330	0.26006	WC = WAC + 26.01 %
FUL	0.513904	15132373	5042695	10089678	3.00085	0.486096	19241330	2.00085	WC = FUL + 200.09%
NADAC	0.513904	15132373	10466183	4666190	1.44583	0.486096	19241330	0.445835	WC = NADAC + 44.58 %
AWP vs Different price technique (WC, MC, WAC, FUL, and NADAC)
	% AWP_Matched	AWP_amt_paid (Matched)	totPaid	AWP-totPaid	% Change
WC	0.513904	23038363	15132373	7905990	1.52246	0.343166	WC = AWP - 34.32%
MC	0.513904	23038363	14637154	8401209	1.57396	0.364662	MC = AWP - 36.47%
WAC	0.513904	23038363	12009249	11029114	1.91838	0.478728	WAC = AWP - 47.87%
FUL	0.513904	23038363	5042695	17995668	4.56866	0.781117	FUL = AWP - 78.11%
NADAC	0.513904	23038363	10466183	12572180	2.20122	0.545706	NADAC = AWP - 54.57 %

## Sheet: WC_Match+Unmatch_2013
WC vs. MC
	thera_code	Frequency_Matched	% of overall_Matched	Overall_Matched and Unmatched	% WC_MCMatched	WC_amt_paid (Matched)	MC_totPaid	WC-MC	% Change	Frequency_Unmatched	% of overall_Unmatched	% WC_MCUnmatched	WC_amt_paid (Unmatched)		1. Code: Z:\Fatema Turkistani\Regular Drugs\RD_DATA\b06_Pharma_RD_Price_2013			Turkistani\Regular	Drugs\RD_DATA\b06_Pharma_RD_Thera_overall
	1	59629	0.298801	61689	0.966607	7887872	8030793	-142921	0.982203	2060	0.268894	0.0333933	159890		2. Frequency_Matched: Number of NDC's Matched
	3	2288	0.0114652	2305	0.992625	94149	83880	10269	1.12242	17	0.00221903	0.00737527	175		3. % of overall_Matched: Number of NDC's Matched_Theraputic Class/ Number of NDC's Matched_Overall
	4	10874	0.0544896	11465	0.948452	1387430	1328833	58597	1.0441	591	0.077144	0.0515482	288318		4.Overall_Matched:Number of NDC's Overall (Matched and Unmatched)
	5	126	0.000631386	126	1	31272	35586	-4314	0.878773		0	0			5. % WC_Matched : % of NDC's Matched
	6	13989	0.0700989	14052	0.995517	1917459	1895658	21801	1.0115	63	0.00822347	0.00448335	8996		6. WC_amt_paid (Matched): Amount paid by Worker Comp
	7	952	0.00477047	953	0.998951	338274	350174	-11900	0.966017	1	0.000130531	0.00104932	780		7. MC_totPaid: Amount paid by Medi-Cal
	8	1265	0.00633891	1277	0.990603	260316	240590	19726	1.08199	12	0.00156638	0.00939702	234		8. WC-MC: Difference between total paid by WC and MediCal
	9	150	0.00075165	150	1	67477	70355	-2878	0.959093		0	0			9. % Change: % of price paid by Worker Comp over the price paid by MediCal
	10	165	0.000826815	165	1	7476	6882	594	1.08631		0	0			10. Frequency_Unmatched: Number of NDC's Unmatched
	11	33764	0.169191	35316	0.956054	2771161	2784017	-12856	0.995382	1552	0.202585	0.0439461	668923		11.% of overall_Unmatched:Number of NDC's unmatched_Theraputic Class/Number of NDC's unmatched_Overall
	12	520	0.00260572	521	0.998081	226130	251002	-24872	0.900909	1	0.000130531	0.00191939	137		12.% WC_MCUnmatched: Number of NDC's Unmatched/Number of NDC's Overall (Matched and Unmatched)
	14	42	0.000210462	42	1	1611	1358	253	1.1863		0	0			13.WC_amt_paid (Unmatched): total amount paid by Worker Comp for Unmatched NDC's
	15	60	0.00030066	60	1	120813	125780	-4967	0.96051		0	0			14.Cell44B: Number of therapeutic classes included in our analysis
	16	29	0.000145319	29	1	2091	1932	159	1.0823		0	0			15.Cell 44C: Total Number of NDC's Matched
	17	217	0.00108739	217	1	24901	24791	110	1.00444		0	0			16.Cell 45C: Median Number of NDC's Matched/ therapeutic class
	18	1406	0.00704546	1411	0.996456	621802	611066	10736	1.01757	5	0.000652656	0.00354359	0		17.Cell 46C: Average Number of NDC's Matched/ therapeutic class
	20	172	0.000861892	172	1	163851	163797	54	1.00033		0	0			18.Cell 44E: Total Overall Number of NDC's (Matched and Unmatched)
	21	6418	0.0321606	6496	0.987993	139277	43117	96160	3.23021	78	0.0101814	0.0120074	462		19.Cell 45E: Median Overall Number of NDC's (Matched and Unmatched)/ therapeutic class
	22	43	0.000215473	43	1	1076	932	144	1.15451		0	0			20.Cell 46E: Average Overall Number of NDC's (Matched and Unmatched)/ therapeutic class
	23	705	0.00353275	713	0.98878	144053	169191	-25138	0.851422	8	0.00104425	0.0112202	2524		21.Cell 44F: Actual % of NDC's Matched
	24	1995	0.00999694	1999	0.997999	270719	269857	862	1.00319	4	0.000522125	0.002001	684		22.Cell 45F: Median % of NDC's Matched/ therapeutic class
	25	20465	0.10255	20507	0.997952	2181606	2126873	54733	1.02573	42	0.00548231	0.00204808	1396		23.Cell 46F: Ave % of NDC's Matched/ therapeutic class
	26	842	0.00421926	843	0.998814	365274	382248	-16974	0.955594	1	0.000130531	0.00118624	0		24.Cell 44G: Total amount paid by WC for Matched NDC's
	27	37	0.000185407	86	0.430233	627	401	226	1.56359	49	0.00639603	0.569767	3198		25.Cell 45G:Median amount paid by WC for Matched NDC's/ therapeutic class
	28	168	0.000841848	445	0.377528	31542	32062	-520	0.983781	277	0.0361572	0.622472	14778		26.Cell 46G:Average amount paid by WC for Matched NDC's/ therapeutic class
	29	7	3.5077e-05	7	1	7135	7272	-137	0.981161		0	0			27.Cell 44H: Total amount paid by MediCal for Matched NDC's
	30	12500	0.0626375	12573	0.994194	1479810	1529444	-49634	0.967548	73	0.00952878	0.00580609	1185		28.Cell 45H: Median amount paid by MediCal for Matched NDC's/ therapeutic class
	31	427	0.0021397	1093	0.390668	58539	61976	-3437	0.944543	666	0.0869338	0.609332	235128		29.Cell 46H: Average amount paid by MediCal for Matched NDC's/ therapeutic class
	32	543	0.00272097	554	0.980144	148147	156583	-8436	0.946124	11	0.00143584	0.0198556	2405		30.Cell 44I: Total difference of amount paid between WC and MediCal
	33														31.Cell 45I: Median difference of amount paid between WC and MediCal/ therapeutic class
	34	8	4.0088e-05	8	1	36991	36933	58	1.00157		0	0			32.Cell 46I: Average difference of amount paid between WC and MediCal/ therapeutic class
	42	105	0.000526155	105	1	101187	94304	6883	1.07299		0	0			33.Cell 44J:% of amount paid by WC over MediCal
	43	32	0.000160352	32	1	16829	17715	-886	0.949986		0	0			34.Cell 45J: Median % of amount paid by WC over MediCal/ therapeutic class
	44	96	0.000481056	96	1	18259	22819	-4560	0.800167		0	0			35.Cell 46J: Average % of amount paid by WC over MediCal/ therapeutic class
	45	1090	0.00546199	1092	0.998168	66900	64388	2512	1.03901	2	0.000261063	0.0018315	0		36.Cell 44K: Total Number of NDC's Unmatched
	46														37.Cell 45K: Median Number of NDC's Unmatched/ therapeutic class
	47	2090	0.010473	2186	0.956084	365910	379181	-13271	0.965001	96	0.012531	0.0439158	7697		38.Cell 46K: Average Number of NDC's Unmatched/ therapeutic class
	48	6975	0.0349517	7046	0.989923	625117	604740	20377	1.0337	71	0.00926772	0.0100766	18867		39.Cell 44M: Actual % of NDC's Unmatched
	49	18075	0.0905738	18859	0.958428	851547	713215	138332	1.19396	784	0.102337	0.0415717	183834		40.Cell 45M: Median % of NDC's Unmatched/ therapeutic class
	50	1292	0.00647421	2489	0.519084	34757	31545	3212	1.10182	1197	0.156246	0.480916	97512		41.Cell 46M: Ave % of NDC's Unmatched/ therapeutic class
Total	40	199561		207222	0.96303	22869387	22751290	118097	1.00519	7661		0.03697	1697123		42.Cell 44N: Total amount paid by WC for Unmatched NDC's
Median		624		778	0.997975	130045	110042	84	1.00238	56		0.00202454	2464.5		43.Cell 45N: Median amount paid by WC for Unmatched NDC's/ therapeutic class
Average		5251.61		5453.21	0.931825	601826	598718	3107.82	1.08015	319.208		0.0681753	70713.5		44.Cell 46N: Average amount paid by WC for Unmatched NDC's/ therapeutic class
WC vs. AWP
	thera_code	Frequency_Matched	% of overall_Matched	Overall_Matched and Unmatched	% WC_AWPMatched	WC_amt_paid (Matched)	AWP_totPaid	WC-AWP	% Change	Frequency_Unmatched	% of overall_Unmatched	%WC_AWPUnmatched	WC_amt_paid (Unmatched)
	1	57567	0.288155	61689	0.933181	7619486	10330513	-2711027	0.737571	4122	0.553735	0.066819	428277
	3	2285	0.0114377	2305	0.991323	93106	167112	-74006	0.557147	20	0.00268673	0.00867679	1218
	4	11415	0.0571384	11465	0.995639	1666687	4078278	-2411591	0.408674	50	0.00671682	0.0043611	9060
	5	116	0.000580645	126	0.920635	29690	38147	-8457	0.778305	10	0.00134336	0.0793651	1582
	6	14018	0.0701679	14052	0.99758	1923654	2760792	-837138	0.696776	34	0.00456744	0.00241958	2801
	7	953	0.0047703	953	1	339054	418345	-79291	0.810465		0	0
	8	1268	0.00634705	1277	0.992952	260334	563801	-303467	0.461748	9	0.00120903	0.00704777	217
	9	150	0.000750833	150	1	67477	115663	-48186	0.583393		0	0
	10	165	0.000825917	165	1	7476	10314	-2838	0.72484		0	0
	11	34537	0.172877	35316	0.977942	3362582	7267139	-3904557	0.462711	779	0.104648	0.022058	77501
	12	508	0.00254282	521	0.975048	223383	295031	-71648	0.757151	13	0.00174637	0.024952	2884
	14	35	0.000175194	42	0.833333	984	2097	-1113	0.469242	7	0.000940355	0.166667	627
	15	60	0.000300333	60	1	120813	137244	-16431	0.880279		0	0
	16	29	0.000145161	29	1	2091	3633	-1542	0.575557		0	0
	17	203	0.00101613	217	0.935484	24737	39845	-15108	0.620831	14	0.00188071	0.0645161	164
	18	1411	0.00706284	1411	1	621802	825426	-203624	0.75331		0	0
	20	172	0.000860956	172	1	163851	202029	-38178	0.811027		0	0
	21	6464	0.0323559	6496	0.995074	139039	393887	-254848	0.352992	32	0.00429876	0.00492611	699
	22	43	0.000215239	43	1	1076	1107	-31	0.971996		0	0
	23	713	0.00356896	713	1	146578	209375	-62797	0.700074		0	0
	24	1998	0.0100011	1999	0.9995	271398	335200	-63802	0.80966	1	0.000134336	0.00050025	6
	25	20014	0.100181	20507	0.975959	2170375	3178584	-1008209	0.682812	493	0.0662278	0.0240406	12627
	26	803	0.00401946	843	0.95255	362149	464361	-102212	0.779887	40	0.00537346	0.0474496	3124
	27	43	0.000215239	86	0.5	1390	1365	25	1.01832	43	0.00577646	0.5	2434
	28	443	0.00221746	445	0.995506	46236	85136	-38900	0.543084	2	0.000268673	0.00449438	85
	29	7	3.50389e-05	7	1	7135	8759	-1624	0.814591		0	0
	30	12374	0.0619388	12573	0.984172	1474742	2205118	-730376	0.668781	199	0.0267329	0.0158276	6252
	31	1088	0.00544605	1093	0.995425	293560	299805	-6245	0.97917	5	0.000671682	0.00457457	107
	32	553	0.00276807	554	0.998195	150542	198887	-48345	0.756922	1	0.000134336	0.00180505	10
	33
	34	8	4.00444e-05	8	1	36991	44498	-7507	0.831296		0	0
	42	105	0.000525583	105	1	101187	130180	-28993	0.777285		0	0
	43	32	0.000160178	32	1	16829	20747	-3918	0.811153		0	0
	44	95	0.000475528	96	0.989583	18253	28059	-9806	0.650522	1	0.000134336	0.0104167	6
	45	1038	0.00519577	1092	0.950549	65763	85400	-19637	0.770059	54	0.00725416	0.0494505	1138
	46
	47	2150	0.0107619	2186	0.983532	372629	475159	-102530	0.78422	36	0.00483611	0.0164684	977
	48	7045	0.0352641	7046	0.999858	643981	1354374	-710393	0.475482	1	0.000134336	0.000141924	3
	49	17475	0.0874721	18859	0.926613	1011024	2713781	-1702757	0.372552	1384	0.185922	0.0733867	24356
	50	2395	0.0119883	2489	0.962234	130835	241458	-110623	0.541854	94	0.0126276	0.0377662	1434
Total	40	199778		207222	0.964077	23988919	39730649	-15741730	0.603789	7444		0.0359228	577589
Median		758		778	0.995466	142808	205702	-55571	0.731205	32		0.00453447	1218
Average		5257.32		5453.21	0.967418	631287	1.04554e+06	-414256	0.688993	297.76		0.0325824	23103.6
WC vs. WAC
	thera_code	Frequency_Matched	% of overall_Matched	Overall_Matched and Unmatched	% WC_WACMatched	WC_amt_paid (Matched)	WAC_totPaid	WC-WAC	% Change	Frequency_Unmatched	% of overall_Unmatched	%WC_WACUnmatched	WC_amt_paid (Unmatched)
	1	42640	0.256843	61689	0.691209	6489585	6305056	184529	1.02927	19049	0.462287	0.308791	1558177
	3	2098	0.0126373	2305	0.910195	89979	64229	25750	1.40091	207	0.00502354	0.0898048	4345
	4	10033	0.0604339	11465	0.875098	1529905	2497395	-967490	0.6126	1432	0.0347522	0.124902	145843
	5	115	0.000692704	126	0.912698	29667	23827	5840	1.2451	11	0.000266951	0.0873016	1605
	6	13896	0.0837028	14052	0.988898	1922327	1587324	335003	1.21105	156	0.00378586	0.0111016	4128
	7	937	0.00564403	953	0.983211	337531	334740	2791	1.00834	16	0.000388293	0.0167891	1523
	8	1023	0.00616206	1277	0.801096	195776	119141	76635	1.64323	254	0.00616415	0.198904	64774
	9	89	0.000536093	150	0.593333	63314	58689	4625	1.07881	61	0.00148037	0.406667	4163
	10	93	0.000560187	165	0.563636	6557	6033	524	1.08686	72	0.00174732	0.436364	919
	11	28147	0.169544	35316	0.797004	3096623	4557559	-1460936	0.679448	7169	0.17398	0.202996	343461
	12	491	0.00295755	521	0.942418	206977	159790	47187	1.29531	30	0.000728049	0.0575816	19290
	14	32	0.000192753	42	0.761905	709	1124	-415	0.630783	10	0.000242683	0.238095	901
	15	54	0.00032527	60	0.9	120288	118013	2275	1.01928	6	0.00014561	0.1	525
	16	29	0.000174682	29	1	2091	2061	30	1.01456		0	0
	17	149	0.000897504	217	0.686636	19698	17668	2030	1.1149	68	0.00165025	0.313364	5203
	18	1395	0.0084028	1411	0.988661	619916	487716	132200	1.27106	16	0.000388293	0.0113395	1886
	20	172	0.00103604	172	1	163851	159119	4732	1.02974		0	0
	21	5596	0.0337076	6496	0.861453	126214	86173	40041	1.46466	900	0.0218415	0.138547	13524
	22	36	0.000216847	43	0.837209	951	688	263	1.38227	7	0.000169878	0.162791	125
	23	697	0.00419839	713	0.97756	143965	146100	-2135	0.985387	16	0.000388293	0.0224404	2613
	24	1674	0.0100834	1999	0.837419	269302	258632	10670	1.04126	325	0.0078872	0.162581	2101
	25	19013	0.114525	20507	0.927147	2145793	1563001	582792	1.37287	1494	0.0362569	0.0728532	37209
	26	592	0.00356592	843	0.702254	349303	355490	-6187	0.982596	251	0.00609135	0.297746	15970
	27	22	0.000132517	86	0.255814	1192	1047	145	1.13849	64	0.00155317	0.744186	2632
	28	377	0.00227087	445	0.847191	42211	59406	-17195	0.710551	68	0.00165025	0.152809	4110
	29	7	4.21646e-05	7	1	7135	7299	-164	0.977531		0	0
	30	10975	0.0661081	12573	0.872902	1418546	733412	685134	1.93417	1598	0.0387808	0.127098	62449
	31	1077	0.00648733	1093	0.985361	291330	217107	74223	1.34187	16	0.000388293	0.0146386	2337
	32	552	0.00332498	554	0.99639	150531	155568	-5037	0.967622	2	4.85366e-05	0.00361011	20
	33
	34	8	4.81881e-05	8	1	36991	37082	-91	0.997546		0	0
	42	95	0.000572234	105	0.904762	100045	89533	10512	1.11741	10	0.000242683	0.0952381	1141
	43	28	0.000168658	32	0.875	15733	13472	2261	1.16783	4	9.70732e-05	0.125	1096
	44	93	0.000560187	96	0.96875	17993	19213	-1220	0.936501	3	7.28049e-05	0.03125	266
	45	1029	0.0061982	1092	0.942308	65483	62913	2570	1.04085	63	0.0015289	0.0576923	1417
	46
	47	1939	0.0116796	2186	0.887008	341904	322487	19417	1.06021	247	0.00599427	0.112992	31703
	48	5873	0.0353761	7046	0.833523	618910	619064	-154	0.999751	1173	0.0284667	0.166477	25074
	49	12981	0.0781913	18859	0.688319	820379	1202491	-382112	0.682233	5878	0.142649	0.311681	215001
	50	1959	0.0118001	2489	0.787063	102920	158642	-55722	0.648756	530	0.0128622	0.212937	29349
Total	40	166016		207222	0.80115	21961625	22608304	-646679	0.971396	41206		0.19885	2604880
Median		644.5		778	0.881053	135090	132620	2268	1.04105	68		0.118947	4119
Average		4368.84		5453.21	0.852196	577938	594955	-17017.9	1.08741	1211.94		0.147804	76614.1
WC vs. FUL
	thera_code	Frequency_Matched	% of overall_Matched	Overall_Matched and Unmatched	% WC_FULMatched	WC_amt_paid (Matched)	FUL_totPaid	WC-FUL	% Change	Frequency_Unmatched	% of overall_Unmatched	%WC_FULUnmatched	WC_amt_paid (Unmatched)
	1	44868	0.286565	61689	0.727326	4232456	2052444	2180012	2.06215	16821	0.332103	0.272674	3815306
	3	2056	0.0131313	2305	0.891974	74284	15945	58339	4.65876	249	0.00491609	0.108026	20040
	4	7402	0.0472754	11465	0.645617	448256	152824	295432	2.93315	4063	0.0802172	0.354383	1227492
	5	92	0.000587589	126	0.730159	21749	4577	17172	4.7518	34	0.000671273	0.269841	9523
	6	12397	0.0791776	14052	0.882223	1642257	165071	1477186	9.94879	1655	0.0326752	0.117777	284199
	7	93	0.000593976	953	0.0975866	50692	17491	33201	2.89818	860	0.0169793	0.902413	288362
	8	1167	0.00745344	1277	0.913861	254757	14816	239941	17.1947	110	0.00217177	0.0861394	5793
	9	73	0.000466239	150	0.486667	4738	3345	1393	1.41644	77	0.00152024	0.513333	62740
	10	147	0.000938865	165	0.890909	1881	1918	-37	0.980709	18	0.00035538	0.109091	5595
	11	29021	0.185352	35316	0.821752	1857850	681109	1176741	2.72768	6295	0.124284	0.178248	1582233
	12	338	0.00215875	521	0.648752	144059	28118	115941	5.12337	183	0.00361303	0.351248	82208
	14	42	0.000268247	42	1	1611	631	980	2.55309		0	0
	15	27	0.000172445	60	0.45	10184	4498	5686	2.26412	33	0.00065153	0.55	110629
	16	27	0.000172445	29	0.931034	2057	2755	-698	0.746642	2	3.94867e-05	0.0689655	34
	17	164	0.00104744	217	0.75576	15353	4612	10741	3.32892	53	0.0010464	0.24424	9549
	18	1240	0.00791968	1411	0.878809	531096	219190	311906	2.42299	171	0.00337611	0.121191	90706
	20	57	0.00036405	172	0.331395	22071	6387	15684	3.45561	115	0.00227048	0.668605	141780
	21	6319	0.0403584	6496	0.972752	129397	29499	99898	4.38649	177	0.00349457	0.0272475	10341
	22	42	0.000268247	43	0.976744	1060	978	82	1.08384	1	1.97433e-05	0.0232558	17
	23	290	0.00185218	713	0.406732	22429	4036	18393	5.55723	423	0.00835143	0.593268	124149
	24	739	0.00471987	1999	0.369685	47552	9460	38092	5.02664	1260	0.0248766	0.630315	223851
	25	16413	0.104827	20507	0.800361	1364813	298441	1066372	4.57314	4094	0.0808292	0.199639	818188
	26	588	0.00375546	843	0.697509	276748	59898	216850	4.62032	255	0.00503455	0.302491	88526
	27	1	6.38684e-06	86	0.0116279	179	111	68	1.61261	85	0.00167818	0.988372	3645
	28	11	7.02552e-05	445	0.0247191	9668	5939	3729	1.62788	434	0.00856861	0.975281	36653
	29		0	7	0					7	0.000138203	1	7135
	30	8233	0.0525828	12573	0.654816	1243857	198944	1044913	6.2523	4340	0.0856861	0.345184	237137
	31	308	0.00196715	1093	0.281793	37289	10495	26794	3.55303	785	0.0154985	0.718207	256378
	32	75	0.000479013	554	0.135379	27125	13887	13238	1.95327	479	0.00945706	0.864621	123426
	33
	34		0	8	0					8	0.000157947	1	36991
	42	78	0.000498173	105	0.742857	46237	26504	19733	1.74453	27	0.00053307	0.257143	54950
	43	11	7.02552e-05	32	0.34375	2872	1799	1073	1.59644	21	0.00041461	0.65625	13957
	44	68	0.000434305	96	0.708333	7885	4972	2913	1.58588	28	0.000552813	0.291667	10374
	45	561	0.00358302	1092	0.513736	12936	6756	6180	1.91474	531	0.0104837	0.486264	53964
	46
	47	203	0.00129653	2186	0.0928637	10780	2925	7855	3.68547	1983	0.039151	0.907136	362827
	48	6464	0.0412845	7046	0.9174	566372	126514	439858	4.47675	582	0.0114906	0.0826001	77612
	49	16694	0.106622	18859	0.885201	497257	222355	274902	2.23632	2165	0.0427443	0.114799	538123
	50	263	0.00167974	2489	0.105665	11569	4671	6898	2.47677	2226	0.0439487	0.894335	120700
Total	40	156572		207222	0.755576	13631376	4403915	9227461	3.09529	50650		0.244424	10935133
Median		276.5		778	0.676162	32207	9977.5	19063	2.81293	249		0.323838	82208
Average		4349.22		5453.21	0.57173	378649	122331	256318	3.5953	1368.92		0.42827	295544
WC vs. DP
	thera_code	Frequency_Matched	% of overall_Matched	Overall_Matched and Unmatched	% WC_DPMatched	WC_amt_paid (Matched)	DP_totPaid	WC-DP	% Change	Frequency_Unmatched	% of overall_Unmatched	%WC_DPUnmatched	WC_amt_paid (Unmatched)
	1	3436	0.12808	61689	0.0556987	221121	247042	-25921	0.895075	58253	0.322919	0.944301	7826641
	3	356	0.0132702	2305	0.154447	20295	15387	4908	1.31897	1949	0.0108041	0.845553	74029
	4	3544	0.132106	11465	0.309115	957268	945517	11751	1.01243	7921	0.0439092	0.690885	718480
	5	13	0.000484586	126	0.103175	3978	0	3978	1	113	0.000626403	0.896825	27294
	6	4838	0.180341	14052	0.344293	1283319	1259877	23442	1.01861	9214	0.0510768	0.655707	643136
	7	15	0.000559138	953	0.0157398	17004	6052	10952	2.80965	938	0.0051997	0.98426	322049
	8	96	0.00357848	1277	0.0751762	6377	4784	1593	1.33298	1181	0.00654674	0.924824	254173
	9	4	0.000149104	150	0.0266667	167	133	34	1.25564	146	0.000809335	0.973333	67311
	10		0	165	0					165	0.000914659	1	7476
	11	6332	0.236031	35316	0.179296	1662327	1632969	29358	1.01798	28984	0.16067	0.820704	1777756
	12	71	0.00264659	521	0.136276	26095	27411	-1316	0.95199	450	0.00249453	0.863724	200172
	14	1	3.72759e-05	42	0.0238095	14	0	14	#DIV/0!	41	0.000227279	0.97619	1597
	15	16	0.000596414	60	0.266667	16754	16771	-17	0.998986	44	0.000243909	0.733333	104059
	16	2	7.45518e-05	29	0.0689655	34	23	11	1.47826	27	0.000149672	0.931034	2057
	17	7	0.000260931	217	0.0322581	140	0	140	1	210	0.00116411	0.967742	24761
	18	471	0.0175569	1411	0.333806	352600	351344	1256	1.00357	940	0.00521079	0.666194	269202
	20	38	0.00141648	172	0.22093	31668	31173	495	1.01588	134	0.000742814	0.77907	132183
	21	450	0.0167741	6496	0.0692734	49009	20972	28037	2.33688	6046	0.0335153	0.930727	90729
	22	19	0.000708242	43	0.44186	281	0	281	1	24	0.000133041	0.55814	795
	23	255	0.00950535	713	0.357644	63059	62165	894	1.01438	458	0.00253887	0.642356	83519
	24	346	0.0128975	1999	0.173087	48294	46896	1398	1.02981	1653	0.00916323	0.826913	223109
	25	1219	0.0454393	20507	0.0594431	207942	183686	24256	1.13205	19288	0.106921	0.940557	1975060
	26	44	0.00164014	843	0.0521945	9243	8856	387	1.0437	799	0.00442917	0.947805	356030
	27	8	0.000298207	86	0.0930233	74	54	20	1.37037	78	0.000432384	0.906977	3750
	28	40	0.00149104	445	0.0898876	3665	3514	151	1.04297	405	0.00224507	0.910112	42656
	29	6	0.000223655	7	0.857143	7087	7637	-550	0.927982	1	5.54339e-06	0.142857	48
	30	414	0.0154322	12573	0.0329277	23050	19068	3982	1.20883	12159	0.0674021	0.967072	1457944
	31	677	0.0252358	1093	0.619396	231389	171366	60023	1.35026	416	0.00230605	0.380604	62278
	32	255	0.00950535	554	0.460289	108998	113179	-4181	0.963059	299	0.00165747	0.539711	41553
	33
	34		0	8	0					8	4.43471e-05	1	36991
	42	10	0.000372759	105	0.0952381	14098	14992	-894	0.940368	95	0.000526622	0.904762	87088
	43		0	32	0			0	#DIV/0!	32	0.000177389	1	16829
	44	22	0.000820069	96	0.229167	4595	4554	41	1.009	74	0.000410211	0.770833	13664
	45	534	0.0199053	1092	0.489011	28478	10185	18293	2.79607	558	0.00309321	0.510989	38423
	46
	47	253	0.0094308	2186	0.115737	57058	52976	4082	1.07705	1933	0.0107154	0.884263	316548
	48	173	0.00644873	7046	0.0245529	10422	8770	1652	1.18837	6873	0.0380997	0.975447	633562
	49	2395	0.0892757	18859	0.126995	163903	130747	33156	1.25359	16464	0.0912664	0.873005	871477
	50	467	0.0174078	2489	0.187626	26739	49592	-22853	0.53918	2022	0.0112087	0.812374	105531
Total	40	26827		207222	0.12946	5656545	5447692	208853	1.03834	180395		0.87054	18909960
Median		173		778	0.109456	23050	16771	694.5	#DIV/0!	454		0.890544	88908.5
Average		766.486		5453.21	0.182127	161616	155648	5801.47	#DIV/0!	4747.24		0.817873	497631
WC vs. NADAC
	thera_code	Frequency_Matched	% of overall_Matched	Overall_Matched and Unmatched	% WC_NADACMatched	WC_amt_paid (Matched)	NADAC_totPaid	WC-NADAC	% Change	Frequency_Unmatched	% of overall_Unmatched	%WC_NADACUnmatched	WC_amt_paid (Unmatched)
	1	57933	0.296293	61689	0.939114	6871201	4957285	1913916	1.38608	3756	0.321135	0.0608861	1176562
	3	2240	0.0114563	2305	0.9718	86552	42025	44527	2.05954	65	0.00555746	0.0281996	7772
	4	10855	0.0555169	11465	0.946795	1383301	1159595	223706	1.19292	610	0.0521546	0.0532054	292446
	5	94	0.000480754	126	0.746032	22266	17178	5088	1.29619	32	0.00273598	0.253968	9006
	6	13881	0.0709931	14052	0.987831	1894368	1532049	362319	1.23649	171	0.0146204	0.0121691	32087
	7	890	0.00455182	953	0.933893	277963	245328	32635	1.13303	63	0.00538646	0.066107	61090
	8	1214	0.00620889	1277	0.950666	168702	18104	150598	9.31849	63	0.00538646	0.0493344	91848
	9	146	0.000746704	150	0.973333	66913	49082	17831	1.36329	4	0.000341997	0.0266667	564
	10	160	0.000818305	165	0.969697	7414	6206	1208	1.19465	5	0.000427497	0.030303	62
	11	33402	0.170832	35316	0.945804	2600683	2182559	418124	1.19158	1914	0.163646	0.0541964	839401
	12	512	0.00261858	521	0.982726	220566	143747	76819	1.5344	9	0.000769494	0.0172745	5701
	14	42	0.000214805	42	1	1611	904	707	1.78208		0	0
	15	38	0.000194348	60	0.633333	20925	17705	3220	1.18187	22	0.00188098	0.366667	99888
	16	29	0.000148318	29	1	2091	1708	383	1.22424		0	0
	17	216	0.00110471	217	0.995392	24858	16682	8176	1.49011	1	8.54993e-05	0.00460829	44
	18	1406	0.00719086	1411	0.996456	621802	449731	172071	1.38261	5	0.000427497	0.00354359	0
	20	163	0.000833649	172	0.947674	159353	146583	12770	1.08712	9	0.000769494	0.0523256	4498
	21	6353	0.0324918	6496	0.977986	114092	47270	66822	2.41362	143	0.0122264	0.0220135	25647
	22	43	0.00021992	43	1	1076	464	612	2.31897		0	0
	23	698	0.00356986	713	0.978962	143936	156351	-12415	0.920595	15	0.00128249	0.0210379	2642
	24	1871	0.00956906	1999	0.935968	266886	221809	45077	1.20322	128	0.0109439	0.064032	4517
	25	20357	0.104114	20507	0.992685	2156468	1386117	770351	1.55576	150	0.0128249	0.00731458	26534
	26	831	0.00425007	843	0.985765	358759	257591	101168	1.39275	12	0.00102599	0.0142349	6515
	27	29	0.000148318	86	0.337209	555	220	335	2.52273	57	0.00487346	0.662791	3269
	28	120	0.000613729	445	0.269663	27739	27637	102	1.00369	325	0.0277873	0.730337	18582
	29	7	3.58009e-05	7	1	7135	7048	87	1.01234		0	0
	30	11922	0.060974	12573	0.948222	1447174	573506	873668	2.52338	651	0.0556601	0.0517776	33820
	31	1081	0.00552868	1093	0.989021	287527	291985	-4458	0.984732	12	0.00102599	0.010979	6140
	32	536	0.00274132	554	0.967509	147194	151029	-3835	0.974608	18	0.00153899	0.032491	3357
	33
	34	8	4.09153e-05	8	1	36991	35522	1469	1.04135		0	0
	42	95	0.000485869	105	0.904762	100478	83328	17150	1.20581	10	0.000854993	0.0952381	708
	43	32	0.000163661	32	1	16829	14202	2627	1.18497		0	0
	44	79	0.000404038	96	0.822917	18057	17249	808	1.04684	17	0.00145349	0.177083	202
	45	1070	0.00547242	1092	0.979853	64681	64459	222	1.00344	22	0.00188098	0.0201465	2219
	46
	47	2003	0.0102442	2186	0.916285	336504	279684	56820	1.20316	183	0.0156464	0.0837145	37103
	48	6915	0.0353661	7046	0.981408	612129	544750	67379	1.12369	131	0.0112004	0.0185921	31855
	49	17445	0.0892209	18859	0.925023	707303	472958	234345	1.49549	1414	0.120896	0.0749775	328077
	50	810	0.00414267	2489	0.325432	27662	17884	9778	1.54675	1679	0.143553	0.674568	104608
Total	40	195526		207222	0.943558	21309744	15637534	5672210	1.36273	11696		0.0564419	3256764
Median		754		778	0.970749	129014	73893.5	14960	1.21503	60		0.0292513	8389
Average		5145.42		5453.21	0.898927	560783	411514	149269	1.59823	365.5		0.101073	101774
Overall Table
	% WC_Matched	WC_amt_paid (Matched)	totPaid	WC-totPaid	% Change	% Unmatched	WC_amt_paid (Unmatched)
MC	0.96303	22869387	22751290	118097	1.00519	0.03697	1697123	0.00519078	WC = MC + 0.52%
AWP	0.964077	23988919	39730649	-15741730	0.603789	0.0359228	577589	-0.396211	WC = AWP - 43.65%
WAC	0.80115	21961625	22608304	-646679	0.971396	0.19885	2604880	-0.0286036	WC = WAC - 9.46%
FUL	0.755576	13631376	4403915	9227461	3.09529	0.244424	10935133	2.09529	WC = FUL + 211.43%
DP	0.12946	5656545	5447692	208853	1.03834	0.87054	18909960	0.0383379	WC = DP + 1.21%
NADAC	0.943558	21309744	15637534	5672210	1.36273	0.0564419	3256764	0.36273	WC = NADAC + 40.29%
WC vs. Different price technique (MC, AWP, WAC, FUL, and NADAC)
	thera_code	Frequency_Matched	% of overall_Matched	Overall_Matched and Unmatched	% WC_Matched	WC_amt_paid (Matched)	MC_totPaid	AWP_totPaid	WAC_totPaid	FUL_totPaid	NADAC_totPaid	WC-MC	WC-AWP	WC-WAC	WC-FUL	WC-NADAC	WC_MC% Change	WC_AWP% Change	WC_WAC% Change	WC_FUL% Change	WC_NADAC% Change	Frequency_Unmatched	% of overall_Unmatched	%WC_Unmatched	WC_amt_paid (Unmatched)
	1	28158	0.232842	61689	0.456451	3081090	3033533	4126389	2654495	1571421	2197559	47557	-1045299	426595	1509669	883531	1.01568	0.746679	1.16071	1.9607	1.40205	33531	0.388585	0.543549	4966672
	3	1868	0.0154467	2305	0.810412	71398	61839	135570	45363	15302	30792	9559	-64172	26035	56096	40606	1.15458	0.52665	1.57393	4.66593	2.31872	437	0.00506432	0.189588	22926
	4	5947	0.0491764	11465	0.518709	308929	210587	1115075	305311	120441	168149	98342	-806146	3618	188488	140780	1.46699	0.277048	1.01185	2.56498	1.83723	5518	0.0639472	0.481291	1366818
	5	91	0.000752489	126	0.722222	21726	24959	28555	16321	4574	16642	-3233	-6829	5405	17152	5084	0.870468	0.760847	1.33117	4.74989	1.30549	35	0.000405609	0.277778	9546
	6	12155	0.100511	14052	0.865001	1614893	1582817	2357207	1346789	159315	1323954	32076	-742314	268104	1455578	290939	1.02027	0.685087	1.19907	10.1365	1.21975	1897	0.021984	0.134999	311563
	7	83	0.000686336	953	0.0870934	45734	49400	59685	35871	14587	19247	-3666	-13951	9863	31147	26487	0.925789	0.766256	1.27496	3.13526	2.37616	870	0.0100823	0.912907	293320
	8	876	0.00724374	1277	0.685983	101228	104187	318836	26858	10487	11983	-2959	-217608	74370	90741	89245	0.971599	0.317492	3.76901	9.65271	8.44763	401	0.00464712	0.314017	159322
	9	24	0.000198459	150	0.16	1026	992	4107	707	425	447	34	-3081	319	601	579	1.03427	0.249817	1.4512	2.41412	2.2953	126	0.00146019	0.84	66451
	10	70	0.000578838	165	0.424242	900	485	1985	394	1100	194	415	-1085	506	-200	706	1.85567	0.453401	2.28426	0.818182	4.63918	95	0.00110094	0.575758	6576
	11	22436	0.185526	35316	0.635293	1673324	1657594	2601273	1438224	611585	1360878	15730	-927949	235100	1061739	312446	1.00949	0.643271	1.16347	2.73604	1.22959	12880	0.149264	0.364707	1766759
	12	315	0.00260477	521	0.604607	123139	142963	170605	73250	26180	58935	-19824	-47466	49889	96959	64204	0.861335	0.721778	1.68108	4.70355	2.0894	206	0.0023873	0.395393	103128
	14	32	0.000264612	42	0.761905	709	438	1482	1124	325	428	271	-773	-415	384	281	1.61872	0.478408	0.630783	2.18154	1.65654	10	0.000115888	0.238095	901
	15	21	0.000173651	60	0.35	9659	10037	11807	7017	4217	6708	-378	-2148	2642	5442	2951	0.962339	0.818074	1.37651	2.29049	1.43992	39	0.000451964	0.65	111154
	16	27	0.000223266	29	0.931034	2057	1909	3605	2038	2755	1685	148	-1548	19	-698	372	1.07753	0.570596	1.00932	0.746642	1.22077	2	2.31777e-05	0.0689655	34
	17	103	0.000851718	217	0.474654	10356	9423	20255	8741	4258	6454	933	-9899	1615	6098	3902	1.09901	0.511281	1.18476	2.43213	1.60459	114	0.00132113	0.525346	14545
	18	1224	0.0101214	1411	0.86747	529209	516481	711457	397188	219039	359257	12728	-182248	132021	310170	169952	1.02464	0.743838	1.33239	2.41605	1.47307	187	0.00216711	0.13253	92593
	20	50	0.000413455	172	0.290698	19121	17442	28791	14806	5269	8250	1679	-9670	4315	13852	10871	1.09626	0.664131	1.29144	3.62896	2.3177	122	0.00141384	0.709302	144729
	21	5370	0.0444051	6496	0.826663	97365	29827	302042	49554	24851	40932	67538	-204677	47811	72514	56433	3.26432	0.322356	1.96483	3.91795	2.3787	1126	0.013049	0.173337	42373
	22	35	0.000289419	43	0.813953	934	822	989	674	889	403	112	-55	260	45	531	1.13625	0.944388	1.38576	1.05062	2.31762	8	9.27106e-05	0.186047	142
	23	277	0.00229054	713	0.388499	22231	19272	44468	14501	3995	11316	2959	-22237	7730	18236	10915	1.15354	0.499933	1.53307	5.56471	1.96456	436	0.00505273	0.611501	124347
	24	734	0.00606953	1999	0.367184	46867	37505	57611	33502	9446	28014	9362	-10744	13365	37421	18853	1.24962	0.813508	1.39893	4.96157	1.67298	1265	0.0146599	0.632816	224537
	25	14888	0.123111	20507	0.725996	1329308	1266713	2137936	779140	281789	598967	62595	-808628	550168	1047519	730341	1.04942	0.621772	1.70612	4.71739	2.21933	5619	0.0651176	0.274004	853694
	26	365	0.00301823	843	0.432977	263032	271282	342525	268764	50653	168490	-8250	-79493	-5732	212379	94542	0.969589	0.767921	0.978673	5.19282	1.56111	478	0.00553946	0.567023	102242
	27	1	8.26911e-06	86	0.0116279	179	174	209	167	111	137	5	-30	12	68	42	1.02874	0.856459	1.07186	1.61261	1.30657	85	0.00098505	0.988372	3645
	28	11	9.09602e-05	445	0.0247191	9668	9939	11552	9627	5939	9153	-271	-1884	41	3729	515	0.972734	0.836911	1.00426	1.62788	1.05627	434	0.00502955	0.975281	36653
	29		0	7	0																	7	8.11218e-05	1	7135
	30	7930	0.065574	12573	0.630717	1196209	1252381	1799640	531438	191567	381803	-56172	-603431	664771	1004642	814406	0.955148	0.664693	2.25089	6.24434	3.13305	4643	0.0538069	0.369283	284785
	31	289	0.00238977	1093	0.26441	36802	38866	63306	24863	10226	18798	-2064	-26504	11939	26576	18004	0.946894	0.581335	1.48019	3.59887	1.95776	804	0.00931742	0.73559	256865
	32	75	0.000620183	554	0.135379	27125	28031	31933	26461	13887	27149	-906	-4808	664	13238	-24	0.967679	0.849435	1.02509	1.95327	0.999116	479	0.00555105	0.864621	123426
	33
	34		0	8	0																	8	9.27106e-05	1	36991
	42	70	0.000578838	105	0.666667	45130	35235	67011	34411	25886	26250	9895	-21881	10719	19244	18880	1.28083	0.673472	1.3115	1.74341	1.71924	35	0.000405609	0.333333	56057
	43	11	9.09602e-05	32	0.34375	2872	3261	3941	683	1799	586	-389	-1069	2189	1073	2286	0.880711	0.728749	4.20498	1.59644	4.90102	21	0.000243365	0.65625	13957
	44	66	0.000545761	96	0.6875	7625	10758	15416	8951	4963	5635	-3133	-7791	-1326	2662	1990	0.708775	0.494616	0.85186	1.53637	1.35315	30	0.000347665	0.3125	10634
	45	561	0.00463897	1092	0.513736	12936	9204	20232	10068	6756	9964	3732	-7296	2868	6180	2972	1.40548	0.639383	1.28486	1.91474	1.29827	531	0.00615367	0.486264	53964
	46
	47	183	0.00151325	2186	0.0837145	9851	10037	14254	6786	2364	3201	-186	-4403	3065	7487	6650	0.981469	0.691104	1.45167	4.16709	3.07748	2003	0.0232124	0.916285	363756
	48	5297	0.0438015	7046	0.751774	535626	537703	1018339	503126	114768	486054	-2077	-482713	32500	420858	49572	0.996137	0.52598	1.0646	4.66703	1.10199	1749	0.0202689	0.248226	108358
	49	11077	0.0915969	18859	0.587359	379355	272428	792506	315202	197030	241911	106927	-413151	64153	182325	137444	1.3925	0.478678	1.20353	1.92537	1.56816	7782	0.0901843	0.412641	656025
	50	212	0.00175305	2489	0.0851748	5146	4798	6086	4679	2544	3189	348	-940	467	2602	1957	1.07253	0.845547	1.09981	2.0228	1.61367	2277	0.0263878	0.914825	127124
Total	40	120932		207222	0.583587	11642759	11263322	18426680	8997094	3720743	7633514	379437	-6783921	2645665	7922016	4009245	1.03369	0.631842	1.29406	3.12915	1.52522	86290		0.416413	12923747
Median		244.5		778	0.494195	31963.5	28929	51039.5	25662	9836	17720	209.5	-12347.5	4860	18740	14459.5	1.02669	0.664412	1.30147	2.49855	1.66476	435		0.505805	102685
Average		3359.22		5453.21	0.473357	323410	312870	511852	249919	103354	212042	10539.9	-188442	73490.7	220056	111368	1.15214	0.632525	1.47218	3.36803	2.11314	2270.79		0.526643	340099
WC vs. Different price technique (MC, AWP, WAC, FUL, and NADAC)
	% WC_Matched	WC_amt_paid (Matched)	totPaid	WC-totPaid	% Change	% Unmatched	WC_amt_paid (Unmatched)
MC	0.583587	11642759	11263322	379437	1.03369	0.416413	12923747	0.0336878	WC = MC + 3.37%
AWP	0.583587	11642759	18426680	-6783921	0.631842	0.416413	12923747	-0.368158	WC = AWP - 36.82%
WAC	0.583587	11642759	8997094	2645665	1.29406	0.416413	12923747	0.294058	WC = WAC + 29.41%
FUL	0.583587	11642759	3720743	7922016	3.12915	0.416413	12923747	2.12915	WC = FUL + 212.91%
NADAC	0.583587	11642759	7633514	4009245	1.52522	0.416413	12923747	0.525216	WC = NADAC + 52.52%
AWP vs Different price technique (WC, MC, WAC, FUL, and NADAC)
	% AWP_Matched	AWP_amt_paid (Matched)	totPaid	AWP-totPaid	% Change
WC	0.583587	18426680	11642759	6783921	1.58267	0.368158	WC = AWP - 36.82%
MC	0.583587	18426680	11263322	7163358	1.63599	0.388749	MC = AWP - 38.87%
WAC	0.583587	18426680	8997094	9429586	2.04807	0.511735	WAC = AWP - 51.17%
FUL	0.583587	18426680	3720743	14705937	4.95242	0.798078	FUL = AWP - 79.81%
NADAC	0.583587	18426680	7633514	10793166	2.41392	0.585736	NADAC = AWP - 58.57%

## Sheet: WC_Match+Unmatch_overYear
													76869648
Overall Table
		% WC_Matched	WC_amt_paid (Matched)	totPaid	WC-totPaid	% Change	% Unmatched	WC_amt_paid (Unmatched)
2011	MC	0.982096	55022480	56213969	-1191489	0.978804	0.0179039	1172674	-0.0211956	WC = MC - 2.12%					MC	AWP	WAC	FUL	DP	NADAC
2012		0.964814	31765886	32661798	-895912	0.97257	0.0351858	2607818	-0.02743	WC = MC - 2.74%				2011	0.982096	0.865989	0.584617	0.718871	0.152181	0.947596
2013		0.96303	22869387	22751290	118097	1.00519	0.03697	1697123	0.00519078	WC = MC + 0.52%				2012	0.964814	0.942721	0.718361	0.734428	0.138485	0.933095
2011	AWP	0.865989	44419718	65456801	-21037083	0.678611	0.134011	11775435	-0.321389	WC = AWP - 32.14%				2013	0.96303	0.964077	0.80115	0.755576	0.12946	0.943558
2012		0.942721	33028284	53547001	-20518717	0.616809	0.057279	1345414	-0.383191	WC = AWP - 38.32%
2013		0.964077	23988919	39730649	-15741730	0.603789	0.0359228	577589	-0.396211	WC = AWP - 43.65%
2011	WAC	0.584617	36889531	34953066	1936465	1.0554	0.415383	19305621	0.0554019	WC = WAC + 5.54%
2012		0.718361	29185546	31136239	-1950693	0.93735	0.281639	5188157	-0.0626502	WC = WAC - 6.27%
2013		0.80115	21961625	22608304	-646679	0.971396	0.19885	2604880	-0.0286036	WC = WAC - 9.46%
2011	FUL	0.718871	31096368	10885684	23542460	2.85663	0.281129	25098787	2.1627	WC = FUL + 216.27%
2012		0.734428	19107542	6458913	12648629	2.95832	0.265572	15266158	1.95832	WC = FUL + 195.83%
2013		0.755576	13631376	4403915	9227461	3.09529	0.244424	10935133	2.09529	WC = FUL + 211.43%
2011	DP	0.152181	10924509	10009569	914940	1.09141	0.847819	45270646	0.0914065	WC = DP + 9.14%
2012		0.138485	7281057	6881417	399640	1.05808	0.861515	27092645	0.0580752	WC = DP + 5.81 %
2013		0.12946	5656545	5447692	208853	1.03834	0.87054	18909960	0.0383379	WC = DP + 1.21%
2011	NADAC	0.947596	50774891	40104114	10670777	1.26608	0.0524045	5420266	0.266077	WC = NADAC + 26.61%
2012		0.933095	29008123	21128000	7880123	1.37297	0.0669049	5365575	0.372971	WC = NADAC + 37.30 %
2013		0.943558	21309744	15637534	5672210	1.36273	0.0564419	3256764	0.36273	WC = NADAC + 40.29%
WC vs. Different price technique (MC, AWP, WAC, FUL, and NADAC)
		% WC_Matched	WC_amt_paid (Matched)	totPaid	WC-totPaid	% Change	% Unmatched	WC_amt_paid (Unmatched)
2011	MC	0.421451	19802369	18858741	943628	1.05004	0.578549	36392785	0.0500366	WC = MC + 5%
2012		0.513904	15132373	14637154	495219	1.03383	0.486096	19241330	0.033833	WC = MC + 3.88%
2013		0.583587	11642759	11263322	379437	1.03369	0.416413	12923747	0.0336878	WC = MC + 3.37%
2011	AWP	0.421451	19802369	29536423	-9734054	0.670439	0.578549	36392785	-0.329561	WC = AWP - 32.96%
2012		0.513904	15132373	23038363	-7905990	0.656834	0.486096	19241330	-0.343166	WC = AWP -34.32 %
2013		0.583587	11642759	18426680	-6783921	0.631842	0.416413	12923747	-0.368158	WC = AWP - 36.82%
2011	WAC	0.421451	19802369	17156448	2645921	1.15422	0.578549	36392785	0.154223	WC = WAC + 15.42%
2012		0.513904	15132373	12009249	3123124	1.26006	0.486096	19241330	0.26006	WC = WAC + 26.01 %
2013		0.583587	11642759	8997094	2645665	1.29406	0.416413	12923747	0.294058	WC = WAC + 29.41%
2011	FUL	0.421451	19802369	7127424	12674945	2.77833	0.578549	36392785	1.77833	WC = FUL + 177.83%
2012		0.513904	15132373	5042695	10089678	3.00085	0.486096	19241330	2.00085	WC = FUL + 200.09%
2013		0.583587	11642759	3720743	7922016	3.12915	0.416413	12923747	2.12915	WC = FUL + 212.91%
2011	NADAC	0.421451	19802369	15128986	4673383	1.3089	0.578549	36392785	0.308903	WC = NADAC + 30.89%
2012		0.513904	15132373	10466183	4666190	1.44583	0.486096	19241330	0.445835	WC = NADAC + 44.58 %
2013		0.583587	11642759	7633514	4009245	1.52522	0.416413	12923747	0.525216	WC = NADAC + 52.52%
AWP vs Different price technique (WC, MC, WAC, FUL, and NADAC)
		% AWP_Matched	AWP_amt_paid (Matched)	totPaid	AWP-totPaid	% Change
2011	WC	0.421451	29536423	19802369	9734054	1.49156	0.329561	WC = AWP - 32.96%
2012		0.513904	23038363	15132373	7905990	1.52246	0.343166	WC = AWP - 34.32%
2013		0.583587	18426680	11642759	6783921	1.58267	0.368158	WC = AWP - 36.82%
2011	MC	0.421451	29536423	18858741	10677682	1.56619	0.361509	MC = AWP - 36.15%
2012		0.513904	23038363	14637154	8401209	1.57396	0.364662	MC = AWP - 36.47%
2013		0.583587	18426680	11263322	7163358	1.63599	0.388749	MC = AWP - 38.87%
2011	WAC	0.421451	29536423	17156448	12379975	1.72159	0.419143	WAC = AWP - 41.91%
2012		0.513904	23038363	12009249	11029114	1.91838	0.478728	WAC = AWP - 47.87%
2013		0.583587	18426680	8997094	9429586	2.04807	0.511735	WAC = AWP - 51.17%
2011	FUL	0.421451	29536423	7127424	22408999	4.14405	0.75869	FUL = AWP - 75.87%
2012		0.513904	23038363	5042695	17995668	4.56866	0.781117	FUL = AWP - 78.11%
2013		0.583587	18426680	3720743	14705937	4.95242	0.798078	FUL = AWP - 79.81%
2011	NADAC	0.421451	29536423	15128986	14407437	1.95231	0.487785	NADAC = AWP - 48.78%
2012		0.513904	23038363	10466183	12572180	2.20122	0.545706	NADAC = AWP - 54.57 %
2013		0.583587	18426680	7633514	10793166	2.41392	0.585736	NADAC = AWP - 58.57%
